# Supplementary material for: Telomere-to-telomere genome assembly of a male goat reveals variants associated with cashmere traits
Source: Nat Commun. 2024 Nov 20;15:10041. doi: 10.1038/s41467-024-54188-z (PMC11579321; doi:10.1038/s41467-024-54188-z)
Supplement: Supplementary file 4 — Supplementary Data 1-20 [file 41467_2024_54188_MOESM4_ESM.xlsx]

## Sheet: 1
Supplementary Data 1. Summary of sequencing data in this study.
Sample ID	Breed	Sampling site	Speciality	Tissue	Sequencing	Clean data (Gb)	Number of reads	Mean length or N50 (bp)	Depth (×)
T2T-goat1.0	Inner Mogolia cashmere goat	Ordos, Inner Mongolia, China	Cashmere	Blood	DNA-seq, HiFi	141.03	7714722	18951	49.3
					HiC	435.76	2919194854	2×150	152.364
					DNA-seq, NGS-MGI	553.39	3961596756	2×150	193.493
					ChIP-seq	23.76	161826770	2×150	/
					ISO-seq	2.13	604140	3838	/
					DNA-seq, ONT Ultra-long	328.44	6906690	129991	114.8
					Bionano	1188.9	/	328.61	415.699
					RNA-seq, MGI	8.85	58973538	2×150	/
Mother of T2T-goat1.0	Inner Mogolia cashmere goat	Ordos, Inner Mongolia, China	Cashmere	Blood	DNA-seq, NGS-MGI	368.31	2635910052	2×150	128.78
Father of T2T-goat1.0	Inner Mogolia cashmere goat	Ordos, Inner Mongolia, China	Cashmere	Blood	DNA-seq, NGS-MGI	333.2	2385415518	2×150	116.5
BEG	Boer goat	Beijing, China	Meat	Blood	DNA-seq, PacBio-HiFi	82.57	8044343	10469	29
JNGG	Jining gray goat	Jining, China	High fertility	Blood	DNA-seq, PacBio-HiFi	83.8	4950467	17412	29.18
LNCG	Liaoning cashmere goat	Hunnan, Liaoning, China	Wool	Blood	DNA-seq, PacBio-HiFi	98.39	7221190	13642	33.78
TG	Tibetan goat	Gannan, Tibet, China	High adaption to plateau	Blood	DNA-seq, PacBio-CLR	268.33	17605154	23057	56.63
ZWG	Zhongwei goat	Zhongwei, Ningxia, China	Skin	Blood	DNA-seq, PacBio-HiFi	94.65	7495749	12813	32.43
Abomasum-1	Inner Mongolia Cashmere goat	Inner Mongolia, China	Cashmere	Abomasum	RNA-seq, Illumina	5.83	41638996	2×150	/
Abomasum-2	Inner Mongolia Cashmere goat	Inner Mongolia, China	Cashmere	Abomasum	RNA-seq, Illumina	6.07	43344990	2×150	/
Abomasum-3	Inner Mongolia Cashmere goat	Inner Mongolia, China	Cashmere	Abomasum	RNA-seq, Illumina	6.18	44144318	2×150	/
Gallbladder-1	Inner Mongolia Cashmere goat	Inner Mongolia, China	Cashmere	Gallbladder	RNA-seq, Illumina	5.9	42165126	2×150	/
Gallbladder-2	Inner Mongolia Cashmere goat	Inner Mongolia, China	Cashmere	Gallbladder	RNA-seq, Illumina	6.02	43008402	2×150	/
Gallbladder-3	Inner Mongolia Cashmere goat	Inner Mongolia, China	Cashmere	Gallbladder	RNA-seq, Illumina	5.35	38086240	2×150	/
Heart-1	Inner Mongolia Cashmere goat	Inner Mongolia, China	Cashmere	Heart	RNA-seq, Illumina	6.77	48285830	2×150	/
Heart-2	Inner Mongolia Cashmere goat	Inner Mongolia, China	Cashmere	Heart	RNA-seq, Illumina	6.68	47706196	2×150	/
Heart-3	Inner Mongolia Cashmere goat	Inner Mongolia, China	Cashmere	Heart	RNA-seq, Illumina	6.36	45418708	2×150	/
Kidney-1	Inner Mongolia Cashmere goat	Inner Mongolia, China	Cashmere	Kidney	RNA-seq, Illumina	5.58	40016088	2×150	/
Kidney-2	Inner Mongolia Cashmere goat	Inner Mongolia, China	Cashmere	Kidney	RNA-seq, Illumina	5.59	40005650	2×150	/
Kidney-3	Inner Mongolia Cashmere goat	Inner Mongolia, China	Cashmere	Kidney	RNA-seq, Illumina	6.14	43769712	2×150	/
Large intestine-1	Inner Mongolia Cashmere goat	Inner Mongolia, China	Cashmere	Large intestine	RNA-seq, Illumina	6.16	45380086	2×150	/
Large intestine-2	Inner Mongolia Cashmere goat	Inner Mongolia, China	Cashmere	Large intestine	RNA-seq, Illumina	6.88	40337038	2×150	/
Large intestine-3	Inner Mongolia Cashmere goat	Inner Mongolia, China	Cashmere	Large intestine	RNA-seq, Illumina	6.64	38998068	2×150	/
Liver-1	Inner Mongolia Cashmere goat	Inner Mongolia, China	Cashmere	Liver	RNA-seq, Illumina	6.36	36330898	2×150	/
Liver-2	Inner Mongolia Cashmere goat	Inner Mongolia, China	Cashmere	Liver	RNA-seq, Illumina	5.64	42230588	2×150	/
Liver-3	Inner Mongolia Cashmere goat	Inner Mongolia, China	Cashmere	Liver	RNA-seq, Illumina	5.45	41290818	2×150	/
Longissimus dorsi-1	Inner Mongolia Cashmere goat	Inner Mongolia, China	Cashmere	Longissimus dorsi	RNA-seq, Illumina	5.06	43880404	2×150	/
Longissimus dorsi-2	Inner Mongolia Cashmere goat	Inner Mongolia, China	Cashmere	Longissimus dorsi	RNA-seq, Illumina	5.92	49074098	2×150	/
Longissimus dorsi-3	Inner Mongolia Cashmere goat	Inner Mongolia, China	Cashmere	Longissimus dorsi	RNA-seq, Illumina	5.78	47348486	2×150	/
Lung-1	Inner Mongolia Cashmere goat	Inner Mongolia, China	Cashmere	Lung	RNA-seq, Illumina	5.9	42096322	2×150	/
Lung-2	Inner Mongolia Cashmere goat	Inner Mongolia, China	Cashmere	Lung	RNA-seq, Illumina	5.88	41940744	2×150	/
Lung-3	Inner Mongolia Cashmere goat	Inner Mongolia, China	Cashmere	Lung	RNA-seq, Illumina	5.39	38597846	2×150	/
Omasum-1	Inner Mongolia Cashmere goat	Inner Mongolia, China	Cashmere	Omasum	RNA-seq, Illumina	6.71	47908888	2×150	/
Omasum-2	Inner Mongolia Cashmere goat	Inner Mongolia, China	Cashmere	Omasum	RNA-seq, Illumina	5.83	41678030	2×150	/
Omasum-3	Inner Mongolia Cashmere goat	Inner Mongolia, China	Cashmere	Omasum	RNA-seq, Illumina	6.13	43721588	2×150	/
Pancreas-1	Inner Mongolia Cashmere goat	Inner Mongolia, China	Cashmere	Pancreas	RNA-seq, Illumina	5.17	36930454	2×150	/
Pancreas-2	Inner Mongolia Cashmere goat	Inner Mongolia, China	Cashmere	Pancreas	RNA-seq, Illumina	6.78	48275550	2×150	/
Pancreas-3	Inner Mongolia Cashmere goat	Inner Mongolia, China	Cashmere	Pancreas	RNA-seq, Illumina	6.65	47385602	2×150	/
Reticulum-1	Inner Mongolia Cashmere goat	Inner Mongolia, China	Cashmere	Reticulum	RNA-seq, Illumina	6.04	43105578	2×150	/
Reticulum-2	Inner Mongolia Cashmere goat	Inner Mongolia, China	Cashmere	Reticulum	RNA-seq, Illumina	5.47	39118850	2×150	/
Reticulum-3	Inner Mongolia Cashmere goat	Inner Mongolia, China	Cashmere	Reticulum	RNA-seq, Illumina	6.19	44222850	2×150	/
Rumen-1	Inner Mongolia Cashmere goat	Inner Mongolia, China	Cashmere	Rumen	RNA-seq, Illumina	6.43	45887324	2×150	/
Rumen-2	Inner Mongolia Cashmere goat	Inner Mongolia, China	Cashmere	Rumen	RNA-seq, Illumina	5.79	41540472	2×150	/
Rumen-3	Inner Mongolia Cashmere goat	Inner Mongolia, China	Cashmere	Rumen	RNA-seq, Illumina	6.37	45400140	2×150	/
Small intestine-1	Inner Mongolia Cashmere goat	Inner Mongolia, China	Cashmere	Small intestine	RNA-seq, Illumina	6.35	45314938	2×150	/
Small intestine-2	Inner Mongolia Cashmere goat	Inner Mongolia, China	Cashmere	Small intestine	RNA-seq, Illumina	6.67	47602174	2×150	/
Small intestine-3	Inner Mongolia Cashmere goat	Inner Mongolia, China	Cashmere	Small intestine	RNA-seq, Illumina	6.11	43562780	2×150	/
Spleen-1	Inner Mongolia Cashmere goat	Inner Mongolia, China	Cashmere	Spleen	RNA-seq, Illumina	6.44	45968514	2×150	/
Spleen-2	Inner Mongolia Cashmere goat	Inner Mongolia, China	Cashmere	Spleen	RNA-seq, Illumina	5.19	36967430	2×150	/
Spleen-3	Inner Mongolia Cashmere goat	Inner Mongolia, China	Cashmere	Spleen	RNA-seq, Illumina	4.78	34240492	2×150	/

## Sheet: 2
Supplementary Data 2. Statistics of the GV1–GV5 genome assemblies.
	GV1				GV2				GV3				GV4				GV5
	ContigLength (bp)	ContigNumber	ScaffoldLength(bp)	ScaffoldNumber	ContigLength (bp)	ContigNumber	ScaffoldLength(bp)	ScaffoldNumber	ContigLength (bp)	ContigNumber	ScaffoldLength(bp)	ScaffoldNumber	ContigLength (bp)	ContigNumber	ScaffoldLength(bp)	ScaffoldNumber	ContigLength (bp)	ContigNumber	ScaffoldLength(bp)	ScaffoldNumber
N50	97361199	12	/	/	38777501	28	90401970	11	38777501	28	107785223	12	/	/	111143630	12	/	/	111146629	12
N60	88813059	15	/	/	34172705	36	82085752	15	34172705	36	94565662	15	/	/	100425531	14	/	/	100425531	14
N70	72391901	19	/	/	29356646	45	77367847	18	29356646	45	88717351	18	/	/	88644269	18	/	/	88644269	18
N80	62483339	23	/	/	25607878	56	66534729	23	25607878	56	74504302	22	/	/	79866070	21	/	/	79869069	21
N90	46740921	29	/	/	13941178	70	46970493	28	13932099	71	60888575	26	/	/	66580320	25	/	/	60538560	26
Longest	274279787	1	/	/	82087312	1	274279754	1	82087312	1	168373123	1	/	/	170472413	1	/	/	170475412	1
Total	2931598139	97	/	/	2931598139	249	2953314349	167	2931598139	251	2953320749	105	/	/	2978987033	30	/	/	2999979691	31

## Sheet: 3
Supplementary Data 3. QVs across the chromosomes estimated based on NGS k-mers.
Chromosome	T2T-goat1.0	T2T-goat1.0P	T2T-goat1.0M
Chr01	57.2062	53.6568	54.3746
Chr02	56.4868	57.2453	57.4583
Chr03	56.8979	53.7018	56.1245
Chr04	50.0692	55.673	51.5261
Chr05	52.0554	49.357	56.3117
Chr06	55.7352	55.4233	55.5986
Chr07	58.5152	55.595	58.0333
Chr08	57.4428	52.4367	56.8024
Chr09	53.0515	55.3462	53.1511
Chr10	59.3099	57.8862	58.3899
Chr11	54.1669	53.7368	52.8229
Chr12	54.2552	52.2641	53.7389
Chr13	55.356	54.5414	56.3428
Chr14	54.2348	54.17	53.9468
Chr15	55.3647	52.9283	53.682
Chr16	54.1306	52.3979	42.0067
Chr17	54.4265	55.1106	55.1279
Chr18	52.2508	48.7473	52.1344
Chr19	54.0426	51.8324	51.5454
Chr20	54.7471	49.7075	53.7732
Chr21	56.0807	55.3922	51.7744
Chr22	51.9892	51.5852	52.2699
Chr23	50.6348	54.3913	54.7195
Chr24	54.6581	54.847	53.8978
Chr25	53.5299	49.8397	50.6551
Chr26	55.397	54.0645	52.682
Chr27	52.7448	52.1827	50.7349
Chr28	57.1706	56.3029	54.3776
Chr29	50.5655	52.2486	53.2857
ChrX	55.109	NA	55.109
ChrY	49.098	49.098	NA
Whole genome	54.1759	53.06	52.37

## Sheet: 4
Supplementary Data 4. Gaps in parental genomes T2T-goat1.0P and T2T-goat1.0M.
Haploid	Chromosome	Start	End
Paternal T2T-goat1.0P	Chr02	138601710	138601809
Paternal T2T-goat1.0P	Chr04	121891582	121891681
Paternal T2T-goat1.0P	Chr10	106300000	106300099
Paternal T2T-goat1.0P	Chr11	3054595	3054694
Paternal T2T-goat1.0P	Chr17	76593100	76593199
Paternal T2T-goat1.0P	Chr23	53000000	53000099
Paternal T2T-goat1.0P	Chr27	45473606	45473705
Paternal T2T-goat1.0P	Chr27	47423195	47423294
Paternal T2T-goat1.0P	Chr27	49344150	49344249
Paternal T2T-goat1.0P	Chr28	43006618	43006717
Paternal T2T-goat1.0P	Chr29	2892385	2892484
Maternal T2T-goat1.0M	Chr02	138206578	138206677
Maternal T2T-goat1.0M	Chr10	102486474	102486573
Maternal T2T-goat1.0M	Chr12	84828122	84828221
Maternal T2T-goat1.0M	Chr20	3841068	3841167
Maternal T2T-goat1.0M	Chr22	3823931	3824030
Maternal T2T-goat1.0M	Chr23	53642906	53643005

## Sheet: 5
Supplementary Data 5. All the downloaded genome sequencing datasets for global domestic and wild goats.
NCBI accession	Sample	Breed	Abbreviation	Sex	Origin location	Sampling location	Geographic groups	BioSample	BioProject	References	Populations or breeds used in selective sweep analysis for cashmere trait*	Populations or breeds used in selective sweep analysis for domestication**
SRR5803160	SRS2230798	Bange Cashmere Goat	BCG-1	Female	China	Tibet	East Asia	SAMN07156553	PRJNA387635	Zheng et al. 2020	cashmere	Domestic
SRR5803179	SRS2230688	Cai da mu goat	CDM-1	Male	China	Qinghai	East Asia	SAMN07156495	PRJNA387635	Zheng et al. 2020	cashmere	Domestic
SRR5803180	SRS2225905	Cashmere Goat	CAS-1	Female	China	Liaoning	East Asia	SAMN07156489	PRJNA387635	Zheng et al. 2020	cashmere	Domestic
SRR5803186	SRS2225892	Cashmere Goat	CAS-2	Female	China	Erdos	East Asia	SAMN07156483	PRJNA387635	Zheng et al. 2020	cashmere	Domestic
SRR5803187	SRS2225893	Cashmere Goat	CAS-3	Female	China	A la san	East Asia	SAMN07156484	PRJNA387635	Zheng et al. 2020	cashmere	Domestic
SRR5803189	SRS2225891	Cashmere Goat	CAS-4	Female	China	Bayannur	East Asia	SAMN07156482	PRJNA387635	Zheng et al. 2020	cashmere	Domestic
SRR7739516	SRS3701992	Chanthangi Pashmina Cashmere goat	CPC-1	Male	India	India	Africa	SAMN09879100	PRJNA487193	Bhat et al. 2021	cashmere	Domestic
SRR6246093	SRS2672809	Liaoning cashmere goat	LNC-1	Female	China	China	East Asia	SAMN07594315	PRJNA399234	Zhang et al. 2018	cashmere	Domestic
SRR6246094	SRS2672804	Liaoning cashmere goat	LNC-2	Female	China	China	East Asia	SAMN07594314	PRJNA399234	Zhang et al. 2018	cashmere	Domestic
SRR6246099	SRS2672795	Liaoning cashmere goat	LNC-3	Female	China	China	East Asia	SAMN07594311	PRJNA399234	Zhang et al. 2018	cashmere	Domestic
SRR6246101	SRS2672814	Liaoning cashmere goat	LNC-4	Female	China	China	East Asia	SAMN07594313	PRJNA399234	Zhang et al. 2018	cashmere	Domestic
SRR6246102	SRS2665374	Liaoning cashmere goat	LNC-5	Female	China	China	East Asia	SAMN07594312	PRJNA399234	Zhang et al. 2018	cashmere	Domestic
SRR6378093	SRS2759465	Tibetan Cashmere goat	TBC-1	Male	China	cuoqin	East Asia	SAMN08167327	PRJNA422206	Guo et al. 2020	cashmere	Domestic
SRR6378094	SRS2759464	Tibetan Cashmere goat	TBC-2	Male	China	cuoqin	East Asia	SAMN08167326	PRJNA422206	Guo et al. 2020	cashmere	Domestic
SRR6378095	SRS2759463	Tibetan Cashmere goat	TBC-3	Female	China	cuoqin	East Asia	SAMN08167325	PRJNA422206	Guo et al. 2020	cashmere	Domestic
SRR6378096	SRS2759462	Tibetan Cashmere goat	TBC-4	Female	China	cuoqin	East Asia	SAMN08167322	PRJNA422206	Guo et al. 2020	cashmere	Domestic
SRR6378097	SRS2759467	Tibetan Cashmere goat	TBC-5	Male	China	cuoqin	East Asia	SAMN08167321	PRJNA422206	Guo et al. 2020	cashmere	Domestic
SRR6378098	SRS2759461	Tibetan Cashmere goat	TBC-6	Male	China	cuoqin	East Asia	SAMN08167324	PRJNA422206	Guo et al. 2020	cashmere	Domestic
SRR6378099	SRS2759460	Tibetan Cashmere goat	TBC-7	Female	China	cuoqin	East Asia	SAMN08167323	PRJNA422206	Guo et al. 2020	cashmere	Domestic
SRR6378100	SRS2759459	Tibetan Cashmere goat	TBC-8	Female	China	cuoqin	East Asia	SAMN08167318	PRJNA422206	Guo et al. 2020	cashmere	Domestic
SRR6378101	SRS2759457	Tibetan Cashmere goat	TBC-9	Male	China	cuoqin	East Asia	SAMN08167317	PRJNA422206	Guo et al. 2020	cashmere	Domestic
SRR6378102	SRS2759458	Tibetan Cashmere goat	TBC-10	Female	China	cuoqin	East Asia	SAMN08167320	PRJNA422206	Guo et al. 2020	cashmere	Domestic
SRR6378103	SRS2759466	Tibetan Cashmere goat	TBC-11	Female	China	cuoqin	East Asia	SAMN08167319	PRJNA422206	Guo et al. 2020	cashmere	Domestic
SRR1999391	SRS923339	Tibetan goat	TBG-1	/	China	Tibet	East Asia	SAMN03565387	PRJNA281979	Wu et al. 2020	cashmere	Domestic
SRR1999396	SRS923340	Tibetan goat	TBG-2	/	China	Tibet	East Asia	SAMN03565388	PRJNA281979	Wu et al. 2020	cashmere	Domestic
SRR1999407	SRS923351	Tibetan goat	TBG-3	/	China	Tibet	East Asia	SAMN03565389	PRJNA281979	Wu et al. 2020	cashmere	Domestic
SRR1999408	SRS923353	Tibetan goat	TBG-4	/	China	Tibet	East Asia	SAMN03565390	PRJNA281979	Wu et al. 2020	cashmere	Domestic
SRR1999409	SRS923354	Tibetan goat	TBG-5	/	China	Tibet	East Asia	SAMN03565391	PRJNA281979	Wu et al. 2020	cashmere	Domestic
SRR1999410	SRS923355	Tibetan goat	TBG-6	/	China	Tibet	East Asia	SAMN03565392	PRJNA281979	Wu et al. 2020	cashmere	Domestic
SRR1999411	SRS923356	Tibetan goat	TBG-7	/	China	Tibet	East Asia	SAMN03565393	PRJNA281979	Wu et al. 2020	cashmere	Domestic
SRR1999412	SRS923357	Tibetan goat	TBG-8	/	China	Tibet	East Asia	SAMN03565394	PRJNA281979	Wu et al. 2020	cashmere	Domestic
SRR1999413	SRS923358	Tibetan goat	TBG-9	/	China	Tibet	East Asia	SAMN03565395	PRJNA281979	Wu et al. 2020	cashmere	Domestic
SRR1999415	SRS923359	Tibetan goat	TBG-10	/	China	Tibet	East Asia	SAMN03565396	PRJNA281979	Wu et al. 2020	cashmere	Domestic
SRR1999416	SRS923364	Tibetan goat	TBG-11	/	China	Tibet	East Asia	SAMN03565397	PRJNA281979	Wu et al. 2020	cashmere	Domestic
SRR1999419	SRS923365	Tibetan goat	TBG-12	/	China	Tibet	East Asia	SAMN03565398	PRJNA281979	Wu et al. 2020	cashmere	Domestic
SRR1999477	SRS923424	Tibetan goat	TBG-13	/	China	Tibet	East Asia	SAMN03565399	PRJNA281979	Wu et al. 2020	cashmere	Domestic
SRR1999645	SRS923497	Tibetan goat	TBG-14	/	China	Tibet	East Asia	SAMN03565400	PRJNA281979	Wu et al. 2020	cashmere	Domestic
SRR1999656	SRS923504	Tibetan goat	TBG-15	/	China	Tibet	East Asia	SAMN03565404	PRJNA281979	Wu et al. 2020	cashmere	Domestic
SRR5803157	SRS2230800	Tibetan Goat	TBG-16	Female	China	Tibet	East Asia	SAMN07156554	PRJNA387635	Zheng et al. 2020	cashmere	Domestic
SRR5803159	SRS2230797	Tibetan Goat	TBG-17	Female	China	Tibet	East Asia	SAMN07156552	PRJNA387635	Zheng et al. 2020	cashmere	Domestic
SRR5803195	SRS2230807	Tibetan Goat	TBG-18	Male	China	Tibet	East Asia	SAMN07156556	PRJNA387635	Zheng et al. 2020	cashmere	Domestic
SRR5803196	SRS2230803	Tibetan Goat	TBG-19	Male	China	Tibet	East Asia	SAMN07156555	PRJNA387635	Zheng et al. 2020	cashmere	Domestic
SRR5803201	SRS2230815	Tibetan Goat	TBG-20	Male	China	Tibet	East Asia	SAMN07156559	PRJNA387635	Zheng et al. 2020	cashmere	Domestic
SRR5803202	SRS2230812	Tibetan Goat	TBG-21	Male	China	Tibet	East Asia	SAMN07156558	PRJNA387635	Zheng et al. 2020	cashmere	Domestic
SRR5803203	SRS2230808	Tibetan Goat	TBG-22	Male	China	Tibet	East Asia	SAMN07156557	PRJNA387635	Zheng et al. 2020	cashmere	Domestic
SRR5803197	SRS2225896	Wu zhu mu qin white goat	WZMQ-1	Female	China	Xi lin hao te	East Asia	SAMN07156486	PRJNA387635	Zheng et al. 2020	cashmere	Domestic
SRR5803190	SRS2230825	Alpine ibex	ALI-1	Female	Italy	Europe	Alpine ibex	SAMN07156565	PRJNA387635	Zheng et al. 2020	NA	NA
SRR8437774	SRS4247638	Alpine ibex	ALI-2	Female	Italy	Italy	Alpine ibex	SAMN10736124	PRJNA514886	Grossen et al. 2020	NA	NA
SRR8437775	SRS4247637	Alpine ibex	ALI-3	Female	Italy	Switzerland	Alpine ibex	SAMN10736125	PRJNA514886	Grossen et al. 2020	NA	NA
SRR8437776	SRS4247636	Alpine ibex	ALI-4	Female	Italy	Germany (Switzerland)	Alpine ibex	SAMN10736126	PRJNA514886	Grossen et al. 2020	NA	NA
SRR8437777	SRS4247635	Alpine ibex	ALI-5	Female	Italy	Switzerland	Alpine ibex	SAMN10736127	PRJNA514886	Grossen et al. 2020	NA	NA
SRR8437780	SRS4247632	Alpine ibex	ALI-6	Male	Italy	Romania (Italy)	Alpine ibex	SAMN10736122	PRJNA514886	Grossen et al. 2020	NA	NA
SRR8437781	SRS4247631	Alpine ibex	ALI-7	Female	Italy	Finland (Italy)	Alpine ibex	SAMN10736123	PRJNA514886	Grossen et al. 2020	NA	NA
SRR8437782	SRS4247630	Alpine ibex	ALI-8	Male	Italy	Switzerland	Alpine ibex	SAMN10736128	PRJNA514886	Grossen et al. 2020	NA	NA
SRR8437783	SRS4247629	Alpine ibex	ALI-9	Male	Italy	Switzerland	Alpine ibex	SAMN10736129	PRJNA514886	Grossen et al. 2020	NA	NA
SRR8437791	SRS4247621	Alpine ibex	ALI-10	Male	Italy	Switzerland	Alpine ibex	SAMN10736150	PRJNA514886	Grossen et al. 2020	NA	NA
SRR8437793	SRS4247619	Alpine ibex	ALI-11	Male	Italy	Italy	Alpine ibex	SAMN10736130	PRJNA514886	Grossen et al. 2020	NA	NA
SRR8437794	SRS4247618	Alpine ibex	ALI-12	Male	Italy	Italy	Alpine ibex	SAMN10736131	PRJNA514886	Grossen et al. 2020	NA	NA
SRR8437795	SRS4247617	Alpine ibex	ALI-13	Male	Italy	Italy	Alpine ibex	SAMN10736132	PRJNA514886	Grossen et al. 2020	NA	NA
SRR8437796	SRS4247616	Alpine ibex	ALI-14	Female	Italy	Italy	Alpine ibex	SAMN10736133	PRJNA514886	Grossen et al. 2020	NA	NA
SRR8437797	SRS4247615	Alpine ibex	ALI-15	Male	Italy	Italy	Alpine ibex	SAMN10736134	PRJNA514886	Grossen et al. 2020	NA	NA
SRR8437798	SRS4247614	Alpine ibex	ALI-16	Male	Italy	Italy	Alpine ibex	SAMN10736135	PRJNA514886	Grossen et al. 2020	NA	NA
SRR8437799	SRS4247613	Alpine ibex	ALI-17	Male	Italy	Italy	Alpine ibex	SAMN10736136	PRJNA514886	Grossen et al. 2020	NA	NA
SRR8437800	SRS4247612	Alpine ibex	ALI-18	Female	Italy	Switzerland	Alpine ibex	SAMN10736137	PRJNA514886	Grossen et al. 2020	NA	NA
SRR8437801	SRS4247611	Alpine ibex	ALI-19	Female	Italy	Switzerland	Alpine ibex	SAMN10736138	PRJNA514886	Grossen et al. 2020	NA	NA
SRR8437802	SRS4247610	Alpine ibex	ALI-20	Female	Italy	Switzerland	Alpine ibex	SAMN10736139	PRJNA514886	Grossen et al. 2020	NA	NA
SRR8437803	SRS4247609	Alpine ibex	ALI-21	Female	Italy	Switzerland	Alpine ibex	SAMN10736149	PRJNA514886	Grossen et al. 2020	NA	NA
SRR8437804	SRS4247608	Alpine ibex	ALI-22	Male	Italy	Switzerland	Alpine ibex	SAMN10736148	PRJNA514886	Grossen et al. 2020	NA	NA
SRR8437805	SRS4247607	Alpine ibex	ALI-23	Female	Italy	Switzerland	Alpine ibex	SAMN10736145	PRJNA514886	Grossen et al. 2020	NA	NA
SRR8437806	SRS4247606	Alpine ibex	ALI-24	Female	Italy	Switzerland	Alpine ibex	SAMN10736144	PRJNA514886	Grossen et al. 2020	NA	NA
SRR8437807	SRS4247605	Alpine ibex	ALI-25	Female	Italy	Switzerland	Alpine ibex	SAMN10736147	PRJNA514886	Grossen et al. 2020	NA	NA
SRR8437808	SRS4247604	Alpine ibex	ALI-26	Female	Italy	Switzerland	Alpine ibex	SAMN10736146	PRJNA514886	Grossen et al. 2020	NA	NA
SRR8437809	SRS4247603	Alpine ibex	ALI-27	Male	Italy	Switzerland	Alpine ibex	SAMN10736141	PRJNA514886	Grossen et al. 2020	NA	NA
SRR8437810	SRS4247602	Alpine ibex	ALI-28	Male	Italy	Switzerland	Alpine ibex	SAMN10736140	PRJNA514886	Grossen et al. 2020	NA	NA
SRR8437811	SRS4247601	Alpine ibex	ALI-29	Male	Italy	Switzerland	Alpine ibex	SAMN10736143	PRJNA514886	Grossen et al. 2020	NA	NA
SRR8437812	SRS4247600	Alpine ibex	ALI-30	Female	Italy	Switzerland	Alpine ibex	SAMN10736142	PRJNA514886	Grossen et al. 2020	NA	NA
ERR219206	ERS154870	Bezoar	BEZ-1	Male	Middle East	Iran	Bezoar	SAMEA2012934	PRJEB3140	NEXTGEN	NA	Wild
ERR2214953	ERS2037806	Bezoar	BEZ-2	Mixed	Middle East	Switzerland	Bezoar	SAMEA104419864	PRJEB23815	Henkel et al. 2019	NA	NA
ERR340330	ERS239025	Bezoar	BEZ-3	Male	Middle East	Iran	Bezoar	SAMEA1966535	PRJEB3136	NEXTGEN	NA	Wild
ERR340331	ERS239019	Bezoar	BEZ-4	Male	Middle East	Iran	Bezoar	SAMEA2065224	PRJEB3136	NEXTGEN	NA	Wild
ERR340334	ERS239007	Bezoar	BEZ-5	Male	Middle East	Iran	Bezoar	SAMEA2065212	PRJEB3136	NEXTGEN	NA	Wild
ERR340338	ERS239021	Bezoar	BEZ-6	Male	Middle East	Iran	Bezoar	SAMEA2065226	PRJEB3136	NEXTGEN	NA	Wild
ERR340340	ERS239015	Bezoar	BEZ-7	Male	Middle East	Iran	Bezoar	SAMEA2065220	PRJEB3136	NEXTGEN	NA	Wild
ERR340344	ERS239008	Bezoar	BEZ-8	Male	Middle East	Iran	Bezoar	SAMEA2065213	PRJEB3136	NEXTGEN	NA	Wild
ERR340345	ERS239010	Bezoar	BEZ-9	Male	Middle East	Iran	Bezoar	SAMEA2065215	PRJEB3136	NEXTGEN	NA	Wild
ERR340347	ERS239013	Bezoar	BEZ-10	Male	Middle East	Iran	Bezoar	SAMEA2065218	PRJEB3136	NEXTGEN	NA	Wild
ERR340348	ERS239023	Bezoar	BEZ-11	Male	Middle East	Iran	Bezoar	SAMEA2065227	PRJEB3136	NEXTGEN	NA	Wild
ERR340426	ERS347739	Bezoar	BEZ-12	Male	Middle East	Iran	Bezoar	SAMEA2188056	PRJEB3136	NEXTGEN	NA	Wild
ERR470100	ERS419577	Bezoar	BEZ-13	Male	Middle East	Iran	Bezoar	SAMEA2395407	PRJEB3136	NEXTGEN	NA	Wild
ERR470104	ERS419576	Bezoar	BEZ-14	Male	Middle East	Iran	Bezoar	SAMEA2395406	PRJEB3136	NEXTGEN	NA	Wild
ERR470106	ERS419578	Bezoar	BEZ-15	Male	Middle East	Iran	Bezoar	SAMEA2395408	PRJEB3136	NEXTGEN	NA	Wild
SRR1576679	SRS702284	Bezoar	BEZ-16	Male	Middle East	/	Bezoar	SAMN03071857	/	/	NA	Wild
SRR1576683	SRS702288	Bezoar	BEZ-17	/	Middle East	/	Bezoar	SAMN03071861	/	/	NA	Wild
SRR1576690	SRS702295	Bezoar	BEZ-18	/	Middle East	/	Bezoar	SAMN03071868	/	/	NA	Wild
SRR5803211	SRS2225881	Bezoar	BEZ-19	Male	Middle East	Iran	Bezoar	SAMN07156477	PRJNA387635	Zheng et al. 2020	NA	Wild
SRR6246088	SRS2672807	Bezoar	BEZ-20	Male	Middle East	Pakistan	Bezoar	SAMN07594323	PRJNA399234	Zhang et al. 2018	NA	Wild
SRR6246092	SRS2672800	Bezoar	BEZ-21	Male	Middle East	Pakistan	Bezoar	SAMN07594324	PRJNA399234	Zhang et al. 2018	NA	Wild
SRR8437785	SRS4247627	Iberian ibex	IBI-1	/	Spain	Spain	Iberian ibex	SAMN10736154	PRJNA514886	Grossen et al. 2020	NA	NA
SRR8437787	SRS4247625	Iberian ibex	IBI-2	/	Spain	Spain	Iberian ibex	SAMN10736151	PRJNA514886	Grossen et al. 2020	NA	NA
SRR8437788	SRS4247624	Iberian ibex	IBI-3	/	Spain	Spain	Iberian ibex	SAMN10736152	PRJNA514886	Grossen et al. 2020	NA	NA
SRR8437790	SRS4247622	Iberian ibex	IBI-4	/	Spain	Spain	Iberian ibex	SAMN10736153	PRJNA514886	Grossen et al. 2020	NA	NA
SRR5803204	SRS2230822	Markhor	MAH-1	Male	Italy	Pakistan, Afghanistan, Central Asia	Markhor	SAMN07156562	PRJNA387635	Zheng et al. 2020	NA	NA
SRR5803207	SRS2230820	Markhor	MAH-2	Male	Italy	Pakistan, Afghanistan, Central Asia	Markhor	SAMN07156561	PRJNA387635	Zheng et al. 2020	NA	NA
SRR6246089	SRS2672802	Markhor	MAH-3	Male	Central Asia	Pakistan	Markhor	SAMN07594322	PRJNA399234	Zhang et al. 2018	NA	NA
SRR6246090	SRS2672801	Markhor	MAH-4	Male	Central Asia	Pakistan	Markhor	SAMN07594321	PRJNA399234	Zhang et al. 2018	NA	NA
SRR8437778	SRS4247634	Markhor	MAH-5	Male	Central Asia	Tajikistan	Markhor	SAMN10736157	PRJNA514886	Grossen et al. 2020	NA	NA
SRR12990712	SRS7656381	Nubian ibex	NBI-1	Male	West Asia and North Africa	Pretoria (South Africa)	Nubian ibex	SAMN16674508	PRJNA674751	Chebii et al. 2020	NA	NA
SRR8437789	SRS4247623	Nubian ibex	NBI-2	/	West Asia and North Africa	Saudi Arabia	Nubian ibex	SAMN10736156	PRJNA514886	Grossen et al. 2020	NA	NA
SRR8437792	SRS4247620	Nubian ibex	NBI-3	/	West Asia and North Africa	Egypt	Nubian ibex	SAMN10736155	PRJNA514886	Grossen et al. 2020	NA	NA
SRR5260690	SRS1953516	Siberian ibex	SBI-1	Male	Central Asia	China, Qinghai	Siberian ibex	SAMN06233877	PRJNA438286	Chen et al. 2019	NA	NA
SRR5803192	SRS2230823	Siberian ibex	SBI-2	Female	Central Asia	Central Asia and China	Siberian ibex	SAMN07156563	PRJNA387635	Zheng et al. 2020	NA	NA
SRR5803193	SRS2230824	Siberian ibex	SBI-3	Female	Central Asia	Central Asia and China	Siberian ibex	SAMN07156564	PRJNA387635	Zheng et al. 2020	NA	NA
SRR8437784	SRS4247628	Siberian ibex	SBI-4	Male	Central Asia	Tajikistan	Siberian ibex	SAMN10736159	PRJNA514886	Grossen et al. 2020	NA	NA
SRR8437786	SRS4247626	Siberian ibex	SBI-5	Male	Central Asia	Kyrgyzstan	Siberian ibex	SAMN10736158	PRJNA514886	Grossen et al. 2020	NA	NA
ERR297229	ERS239041	/	IRAN-1	Female	Iran	Iran	Middle East	SAMEA2065435	PRJEB3135	NEXTGEN	NA	Domestic
ERR299449	ERS239034	/	IRAN-2	Female	Iran	Iran	Middle East	SAMEA2065428	PRJEB3135	NEXTGEN	NA	Domestic
ERR299456	ERS239027	/	IRAN-3	Female	Iran	Iran	Middle East	SAMEA1968884	PRJEB3135	NEXTGEN	NA	Domestic
ERR313197	ERS239038	/	IRAN-4	Male	Iran	Iran	South Asia	SAMEA2065432	PRJEB3135	NEXTGEN	NA	Domestic
ERR313198	ERS239031	/	IRAN-5	Female	Iran	Iran	Middle East	SAMEA2065425	PRJEB3135	NEXTGEN	NA	Domestic
ERR313199	ERS239035	/	IRAN-6	Male	Iran	Iran	Middle East	SAMEA2065429	PRJEB3135	NEXTGEN	NA	Domestic
ERR313200	ERS239029	/	IRAN-7	Female	Iran	Iran	Middle East	SAMEA2065423	PRJEB3135	NEXTGEN	NA	Domestic
ERR313202	ERS239036	/	IRAN-8	Female	Iran	Iran	Middle East	SAMEA2065430	PRJEB3135	NEXTGEN	NA	Domestic
ERR313204	ERS239040	/	IRAN-9	Female	Iran	Iran	Middle East	SAMEA2065434	PRJEB3135	NEXTGEN	NA	Domestic
ERR313206	ERS239045	/	IRAN-10	Male	Iran	Iran	South Asia	SAMEA2065587	PRJEB3135	NEXTGEN	NA	Domestic
ERR313207	ERS239033	/	IRAN-11	Female	Iran	Iran	Middle East	SAMEA2065427	PRJEB3135	NEXTGEN	NA	Domestic
ERR313209	ERS239037	/	IRAN-12	Female	Iran	Iran	Middle East	SAMEA2065431	PRJEB3135	NEXTGEN	NA	Domestic
ERR313210	ERS239039	/	IRAN-13	Female	Iran	Iran	Middle East	SAMEA2065433	PRJEB3135	NEXTGEN	NA	Domestic
ERR313211	ERS239030	/	IRAN-14	Male	Iran	Iran	Middle East	SAMEA2065424	PRJEB3135	NEXTGEN	NA	Domestic
ERR313212	ERS239026	/	IRAN-15	Female	Iran	Iran	Middle East	SAMEA1966659	PRJEB3135	NEXTGEN	NA	Domestic
ERR313213	ERS239028	/	IRAN-16	Male	Iran	Iran	Middle East	SAMEA2065422	PRJEB3135	NEXTGEN	NA	Domestic
ERR313215	ERS239042	/	IRAN-17	Female	Iran	Iran	Middle East	SAMEA2065436	PRJEB3135	NEXTGEN	NA	Domestic
ERR340332	ERS239044	/	IRAN-18	Female	Iran	Iran	Middle East	SAMEA2065438	PRJEB3135	NEXTGEN	NA	Domestic
ERR340337	ERS239043	/	IRAN-19	Male	Iran	Iran	Middle East	SAMEA2065437	PRJEB3135	NEXTGEN	NA	Domestic
ERR340339	ERS239032	/	IRAN-20	Male	Iran	Iran	Middle East	SAMEA2065426	PRJEB3135	NEXTGEN	NA	Domestic
SRR5602566	SRS2225907	/	IRAN-21	Female	Iran	Iran	Middle East	SAMN07156527	PRJNA387635	Zheng et al. 2020	NA	Domestic
SRR5803156	SRS2230774	/	IRAN-22	Female	Iran	Iran	Middle East	SAMN07156540	PRJNA387635	Zheng et al. 2020	NA	Domestic
SRR5803167	SRS2230773	/	IRAN-23	Female	Iran	Iran	Middle East	SAMN07156539	PRJNA387635	Zheng et al. 2020	NA	Domestic
SRR5803175	SRS2230771	/	IRAN-24	Female	Iran	Iran	Middle East	SAMN07156537	PRJNA387635	Zheng et al. 2020	NA	Domestic
SRR5803198	SRS2230778	/	IRAN-25	Female	Iran	Iran	Middle East	SAMN07156542	PRJNA387635	Zheng et al. 2020	NA	Domestic
SRR5803216	SRS2230768	/	IRAN-26	Female	Iran	Iran	Middle East	SAMN07156535	PRJNA387635	Zheng et al. 2020	NA	Domestic
SRR5803217	SRS2230770	/	IRAN-27	Female	Iran	Iran	Middle East	SAMN07156536	PRJNA387635	Zheng et al. 2020	NA	Domestic
SRR5803218	SRS2230758	/	IRAN-28	Female	Iran	Iran	Middle East	SAMN07156531	PRJNA387635	Zheng et al. 2020	NA	Domestic
SRR5803221	SRS2230760	/	IRAN-29	Female	Iran	Iran	Middle East	SAMN07156532	PRJNA387635	Zheng et al. 2020	NA	Domestic
SRR5803222	SRS2230762	/	IRAN-30	Female	Iran	Iran	Middle East	SAMN07156533	PRJNA387635	Zheng et al. 2020	NA	Domestic
SRR5803223	SRS2225908	/	IRAN-31	Female	Iran	Iran	Middle East	SAMN07156528	PRJNA387635	Zheng et al. 2020	NA	Domestic
SRR5803224	SRS2225909	/	IRAN-32	Female	Iran	Iran	Middle East	SAMN07156529	PRJNA387635	Zheng et al. 2020	NA	Domestic
SRR5803225	SRS2226017	/	IRAN-33	Female	Iran	Iran	Middle East	SAMN07156530	PRJNA387635	Zheng et al. 2020	NA	Domestic
SRR8618144	SRS4397667	/	SUD-1	Female	Sudan	Sudan	Africa	SAMN10995954	PRJNA387635	Zheng et al. 2020	NA	Domestic
SRR8618145	SRS4397666	/	SUD-2	Male	Sudan	Sudan	Africa	SAMN10995953	PRJNA387635	Zheng et al. 2020	NA	Domestic
SRR8618146	SRS4397665	/	SUD-3	Male	Sudan	Sudan	Africa	SAMN10995952	PRJNA387635	Zheng et al. 2020	NA	Domestic
SRR8618147	SRS4397664	/	SUD-4	Female	Sudan	Sudan	Africa	SAMN10995951	PRJNA387635	Zheng et al. 2020	NA	Domestic
SRR8618148	SRS4397663	/	SUD-5	Female	Sudan	Sudan	Africa	SAMN10995950	PRJNA387635	Zheng et al. 2020	NA	Domestic
SRR8618149	SRS4397662	/	SUD-6	Female	Sudan	Sudan	Africa	SAMN10995949	PRJNA387635	Zheng et al. 2020	NA	Domestic
ERR2214969	ERS2037822	African Dwarf	AFD-1	Female	West and Central Africa	Switzerland	Africa	SAMEA104419880	PRJEB23815	Henkel et al. 2019	NA	Domestic
ERR2309113	ERS2212966	Anglo_Nubian	AGN-1	/	/	Australia	East Asia	SAMEA104601684	PRJEB25062	Kim et al. 2019	NA	Domestic
ERR2309114	ERS2212967	Anglo_Nubian	AGN-2	/	/	Australia	East Asia	SAMEA104601685	PRJEB25062	Kim et al. 2019	NA	Domestic
ERR2309115	ERS2212968	Anglo_Nubian	AGN-3	/	/	Australia	East Asia	SAMEA104601686	PRJEB25062	Kim et al. 2019	NA	Domestic
ERR2309116	ERS2212969	Anglo_Nubian	AGN-4	/	/	Australia	East Asia	SAMEA104601687	PRJEB25062	Kim et al. 2019	NA	Domestic
ERR2309117	ERS2212970	Anglo_Nubian	AGN-5	/	/	Australia	East Asia	SAMEA104601688	PRJEB25062	Kim et al. 2019	NA	Domestic
ERR2214950	ERS2037803	Appenzeller	APZ-1	Female	Switzerland	Switzerland	Europe	SAMEA104419861	PRJEB23815	Henkel et al. 2019	NA	Domestic
SRR8442872	SRS4252109	Appenzeller	APZ-2	Female	Switzerland	Switzerland	Europe	SAMN10743849	PRJNA310684	Henkel et al. 2019	NA	Domestic
SRR8442873	SRS4252108	Appenzeller	APZ-3	Female	Switzerland	Switzerland	Europe	SAMN10743850	PRJNA310684	Henkel et al. 2019	NA	Domestic
SRR8442874	SRS4252107	Appenzeller	APZ-4	Female	Switzerland	Switzerland	Europe	SAMN10743847	PRJNA310684	Henkel et al. 2019	NA	Domestic
SRR8442875	SRS4252106	Appenzeller	APZ-5	Female	Switzerland	Switzerland	Europe	SAMN10743848	PRJNA310684	Henkel et al. 2019	NA	Domestic
SRR8442876	SRS4252105	Appenzeller	APZ-6	Female	Switzerland	Switzerland	Europe	SAMN10743853	PRJNA310684	Henkel et al. 2019	NA	Domestic
SRR8442877	SRS4252104	Appenzeller	APZ-7	Female	Switzerland	Switzerland	Europe	SAMN10743854	PRJNA310684	Henkel et al. 2019	NA	Domestic
SRR8442878	SRS4252103	Appenzeller	APZ-8	Female	Switzerland	Switzerland	Europe	SAMN10743851	PRJNA310684	Henkel et al. 2019	NA	Domestic
SRR8442879	SRS4252102	Appenzeller	APZ-9	Female	Switzerland	Switzerland	Europe	SAMN10743852	PRJNA310684	Henkel et al. 2019	NA	Domestic
SRR8442880	SRS4252101	Appenzeller	APZ-10	Female	Switzerland	Switzerland	Europe	SAMN10743855	PRJNA310684	Henkel et al. 2019	NA	Domestic
SRR8442881	SRS4252100	Appenzeller	APZ-11	Female	Switzerland	Switzerland	Europe	SAMN10743856	PRJNA310684	Henkel et al. 2019	NA	Domestic
SRR8442904	SRS4252077	Appenzeller	APZ-12	Female	Switzerland	Switzerland	Europe	SAMN10743840	PRJNA310684	Henkel et al. 2019	NA	Domestic
SRR8442905	SRS4252076	Appenzeller	APZ-13	Male	Switzerland	Switzerland	Europe	SAMN10743837	PRJNA310684	Henkel et al. 2019	NA	Domestic
SRR8442906	SRS4252075	Appenzeller	APZ-14	Male	Switzerland	Switzerland	Europe	SAMN10743838	PRJNA310684	Henkel et al. 2019	NA	Domestic
SRR8442908	SRS4252073	Appenzeller	APZ-15	Male	Switzerland	Switzerland	Europe	SAMN10743844	PRJNA310684	Henkel et al. 2019	NA	Domestic
SRR8442909	SRS4252072	Appenzeller	APZ-16	Female	Switzerland	Switzerland	Europe	SAMN10743841	PRJNA310684	Henkel et al. 2019	NA	Domestic
SRR8442912	SRS4252069	Appenzeller	APZ-17	Male	Switzerland	Switzerland	Europe	SAMN10743845	PRJNA310684	Henkel et al. 2019	NA	Domestic
SRR8442913	SRS4252068	Appenzeller	APZ-18	Female	Switzerland	Switzerland	Europe	SAMN10743846	PRJNA310684	Henkel et al. 2019	NA	Domestic
SRR8442972	SRS4252009	Appenzeller	APZ-19	Female	Switzerland	Switzerland	Europe	SAMN10743860	PRJNA310684	Henkel et al. 2019	NA	Domestic
SRR8442973	SRS4252008	Appenzeller	APZ-20	Female	Switzerland	Switzerland	Europe	SAMN10743859	PRJNA310684	Henkel et al. 2019	NA	Domestic
SRR8442974	SRS4252007	Appenzeller	APZ-21	Female	Switzerland	Switzerland	Europe	SAMN10743858	PRJNA310684	Henkel et al. 2019	NA	Domestic
SRR8442975	SRS4252006	Appenzeller	APZ-22	Female	Switzerland	Switzerland	Europe	SAMN10743857	PRJNA310684	Henkel et al. 2019	NA	Domestic
ERR2214951	ERS2037804	Barbari	BAR-1	Female	Pakistan	Pakistan	South Asia	SAMEA104419862	PRJEB23815	Henkel et al. 2019	NA	Domestic
SRR5803149	SRS2230792	Barbari	BAR-2	Female	Pakistan	Pakistan	South Asia	SAMN07156549	PRJNA387635	Zheng et al. 2020	NA	Domestic
ERR2214952	ERS2037805	Beetal	BEE-1	Female	Pakistan	Pakistan	South Asia	SAMEA104419863	PRJEB23815	Henkel et al. 2019	NA	Domestic
SRR5803147	SRS2230795	Beetal	BEE-2	Female	Pakistan	Pakistan	East Asia	SAMN07156551	PRJNA387635	Zheng et al. 2020	NA	Domestic
SRR5803148	SRS2230793	Beetal	BEE-3	Male	Pakistan	Pakistan	South Asia	SAMN07156550	PRJNA387635	Zheng et al. 2020	NA	Domestic
SRR5803150	SRS2230790	Beetal	BEE-4	Female	Pakistan	Pakistan	South Asia	SAMN07156548	PRJNA387635	Zheng et al. 2020	NA	Domestic
SRR5803151	SRS2230788	Beetal	BEE-5	Female	Pakistan	Pakistan	South Asia	SAMN07156547	PRJNA387635	Zheng et al. 2020	NA	Domestic
SRR5803152	SRS2230785	Beetal	BEE-6	Female	Pakistan	Pakistan	South Asia	SAMN07156546	PRJNA387635	Zheng et al. 2020	NA	Domestic
SRR5803153	SRS2230783	Black Bengal Goat	BBG-1	Male	Bangladesh	Bangladesh	South Asia	SAMN07156545	PRJNA387635	Zheng et al. 2020	NA	Domestic
SRR5803154	SRS2230781	Black Bengal Goat	BBG-2	Female	Bangladesh	Bangladesh	South Asia	SAMN07156544	PRJNA387635	Zheng et al. 2020	NA	Domestic
SRR5803155	SRS2230779	Black Bengal Goat	BBG-3	Female	Bangladesh	Bangladesh	South Asia	SAMN07156543	PRJNA387635	Zheng et al. 2020	NA	Domestic
SRR8182317	SRS4036948	Black Bengal Goat	BBG-4	Male	Bangladesh	Bangladesh	South Asia	SAMN10391846	PRJNA504436	Mollah et al. 2019	NA	Domestic
SRR8237098	SRS4072061	Black Bengal Goat	BBG-5	Female	Bangladesh	Bangladesh	South Asia	SAMN10460900	PRJNA492932	Siddiki et al. 2019	NA	Domestic
SRR8237571	SRS4072516	Black Bengal Goat	BBG-6	Female	Bangladesh	Bangladesh	South Asia	SAMN10460904	PRJNA492932	Siddiki et al. 2019	NA	Domestic
SRR8238774	SRS4073330	Black Bengal Goat	BBG-7	Male	Bangladesh	Bangladesh	South Asia	SAMN10460883	PRJNA492932	Siddiki et al. 2019	NA	Domestic
SRR8240157	SRS4074570	Black Bengal Goat	BBG-8	Male	Bangladesh	Bangladesh	South Asia	SAMN10460890	PRJNA492932	Siddiki et al. 2019	NA	Domestic
SRR8928054	SRS4648302	Black Bengal Goat	BBG-9	Female	Bangladesh	Bangladesh	South Asia	SAMN11458493	PRJNA533512	Chowdhury et al. 2019	NA	Domestic
ERR2214955	ERS2037808	Boer	BOE-1	Female	South Africa	Switzerland	South Asia	SAMEA104419866	PRJEB23815	Henkel et al. 2019	NA	Domestic
SRR11176431	SRS6212475	Boer	BOE-2	Mixed	South Africa	Jiangsu	South Asia	SAMN14177798	PRJNA608539	Gao et al. 2020	NA	Domestic
SRR12997751	SRS7662227	Boer	BOE-3	Male	South Africa	Switzerland	Africa	SAMN16685860	PRJNA310684	Menzi et al. 2016	NA	Domestic
SRR12997752	SRS7662225	Boer	BOE-4	Female	South Africa	Switzerland	Africa	SAMN16685859	PRJNA310684	Menzi et al. 2016	NA	Domestic
SRR3144618	SRS1275345	Boer	BOE-5	Female	South Africa	Switzerland	Africa	SAMN04453622	PRJNA310684	Menzi et al. 2016	NA	Domestic
SRR8442884	SRS4252097	Booted Goat	STG-1	Female	Switzerland	Switzerland	Europe	SAMN10743929	PRJNA310684	Henkel et al. 2019	NA	Domestic
SRR8442885	SRS4252096	Booted Goat	STG-2	Female	Switzerland	Switzerland	Europe	SAMN10743930	PRJNA310684	Henkel et al. 2019	NA	Domestic
SRR8442886	SRS4252095	Booted Goat	STG-3	Female	Switzerland	Switzerland	Europe	SAMN10743927	PRJNA310684	Henkel et al. 2019	NA	Domestic
SRR8442887	SRS4252094	Booted Goat	STG-4	Female	Switzerland	Switzerland	Europe	SAMN10743928	PRJNA310684	Henkel et al. 2019	NA	Domestic
SRR8442890	SRS4252091	Booted Goat	STG-5	Female	Switzerland	Switzerland	Europe	SAMN10743931	PRJNA310684	Henkel et al. 2019	NA	Domestic
SRR8442902	SRS4252079	Booted Goat	STG-6	Female	Switzerland	Switzerland	Europe	SAMN10743911	PRJNA310684	Henkel et al. 2019	NA	Domestic
SRR8442911	SRS4252070	Booted Goat	STG-7	Female	Switzerland	Switzerland	Europe	SAMN10743910	PRJNA310684	Henkel et al. 2019	NA	Domestic
SRR8442922	SRS4252059	Booted Goat	STG-8	Female	Switzerland	Switzerland	Europe	SAMN10743915	PRJNA310684	Henkel et al. 2019	NA	Domestic
SRR8442923	SRS4252058	Booted Goat	STG-9	Female	Switzerland	Switzerland	Europe	SAMN10743916	PRJNA310684	Henkel et al. 2019	NA	Domestic
SRR8442944	SRS4252037	Booted Goat	STG-10	Female	Switzerland	Switzerland	Europe	SAMN10743926	PRJNA310684	Henkel et al. 2019	NA	Domestic
SRR8442945	SRS4252036	Booted Goat	STG-11	Female	Switzerland	Switzerland	Europe	SAMN10743925	PRJNA310684	Henkel et al. 2019	NA	Domestic
SRR8442948	SRS4252033	Booted Goat	STG-12	Female	Switzerland	Switzerland	Europe	SAMN10743920	PRJNA310684	Henkel et al. 2019	NA	Domestic
SRR8442949	SRS4252032	Booted Goat	STG-13	Female	Switzerland	Switzerland	Europe	SAMN10743919	PRJNA310684	Henkel et al. 2019	NA	Domestic
SRR8442950	SRS4252031	Booted Goat	STG-14	Female	Switzerland	Switzerland	Europe	SAMN10743922	PRJNA310684	Henkel et al. 2019	NA	Domestic
SRR8442951	SRS4252030	Booted Goat	STG-15	Male	Switzerland	Switzerland	Europe	SAMN10743921	PRJNA310684	Henkel et al. 2019	NA	Domestic
SRR8442952	SRS4252029	Booted Goat	STG-16	Female	Switzerland	Switzerland	Europe	SAMN10743924	PRJNA310684	Henkel et al. 2019	NA	Domestic
SRR8442953	SRS4252028	Booted Goat	STG-17	Female	Switzerland	Switzerland	Europe	SAMN10743923	PRJNA310684	Henkel et al. 2019	NA	Domestic
SRR8442967	SRS4252014	Booted Goat	STG-18	Female	Switzerland	Switzerland	Europe	SAMN10743912	PRJNA310684	Henkel et al. 2019	NA	Domestic
ERR2214965	ERS2037816	Booted Goat	STG-19	Female	Switzerland	Switzerland	Europe	SAMEA104419874	PRJEB23815	Henkel et al. 2019	NA	Domestic
SRR5803191	SRS2225885	Borena goat	BNG-1	Female	Ethiopia	Ethiopia	Africa	SAMN07156478	PRJNA387635	Zheng et al. 2020	NA	Domestic
ERR2309108	ERS2212961	British_Alpine	BAL-1	/	/	Australia	Europe	SAMEA104601679	PRJEB25062	Kim et al. 2019	NA	Domestic
ERR2309109	ERS2212962	British_Alpine	BAL-2	/	/	Australia	Europe	SAMEA104601680	PRJEB25062	Kim et al. 2019	NA	Domestic
ERR2309110	ERS2212963	British_Alpine	BAL-3	/	/	Australia	Europe	SAMEA104601681	PRJEB25062	Kim et al. 2019	NA	Domestic
ERR2309111	ERS2212964	British_Alpine	BAL-4	/	/	Australia	Europe	SAMEA104601682	PRJEB25062	Kim et al. 2019	NA	Domestic
ERR2309112	ERS2212965	British_Alpine	BAL-5	/	/	Australia	Europe	SAMEA104601683	PRJEB25062	Kim et al. 2019	NA	Domestic
ERR2214956	ERS2037814	Capra Grigia	CAG-1	Female	Switzerland	Switzerland	Europe	SAMEA104419872	PRJEB23815	Henkel et al. 2019	NA	Domestic
SRR11076264	SRS6138067	Capra Grigia	CAG-2	Female	Switzerland	Switzerland	Europe	SAMN14090028	PRJNA310684	Signer-Hasler et al. 2022	NA	Domestic
SRR11076265	SRS6138066	Capra Grigia	CAG-3	Female	Switzerland	Switzerland	Europe	SAMN14090027	PRJNA310684	Signer-Hasler et al. 2022	NA	Domestic
SRR11076266	SRS6138065	Capra Grigia	CAG-4	Female	Switzerland	Switzerland	Europe	SAMN14090026	PRJNA310684	Signer-Hasler et al. 2022	NA	Domestic
SRR11076267	SRS6138064	Capra Grigia	CAG-5	Female	Switzerland	Switzerland	Europe	SAMN14090025	PRJNA310684	Signer-Hasler et al. 2022	NA	Domestic
SRR11076268	SRS6138063	Capra Grigia	CAG-6	Female	Switzerland	Switzerland	Europe	SAMN14090024	PRJNA310684	Signer-Hasler et al. 2022	NA	Domestic
SRR11076269	SRS6138062	Capra Grigia	CAG-7	Female	Switzerland	Switzerland	Europe	SAMN14090023	PRJNA310684	Signer-Hasler et al. 2022	NA	Domestic
SRR11076278	SRS6138053	Capra Grigia	CAG-8	Female	Switzerland	Switzerland	Europe	SAMN14090022	PRJNA310684	Signer-Hasler et al. 2022	NA	Domestic
SRR11076289	SRS6138042	Capra Grigia	CAG-9	Female	Switzerland	Switzerland	Europe	SAMN14090021	PRJNA310684	Signer-Hasler et al. 2022	NA	Domestic
SRR11076300	SRS6138031	Capra Grigia	CAG-10	Female	Switzerland	Switzerland	Europe	SAMN14090020	PRJNA310684	Signer-Hasler et al. 2022	NA	Domestic
SRR11076301	SRS6138030	Capra Grigia	CAG-11	Female	Switzerland	Switzerland	Europe	SAMN14090019	PRJNA310684	Signer-Hasler et al. 2022	NA	Domestic
SRR12342885	SRS7105656	Capra Grigia	CAG-12	Female	Switzerland	Switzerland	Europe	SAMN15666306	PRJNA310684	Signer-Hasler et al. 2022	NA	Domestic
SRR12342886	SRS7105655	Capra Grigia	CAG-13	Female	Switzerland	Switzerland	Europe	SAMN15666305	PRJNA310684	Signer-Hasler et al. 2022	NA	Domestic
SRR3144619	SRS1275346	Capra Grigia	CAG-14	Male	Switzerland	Switzerland	Europe	SAMN04453623	PRJNA310684	Menzi et al. 2016	NA	Domestic
ERR2214958	ERS2037809	Chamois colored	CMC-1	Female	Switzerland	Switzerland	Europe	SAMEA104419867	PRJEB23815	Henkel et al. 2019	NA	Domestic
SRR10202002	SRS5453031	Chamois colored	CMC-2	Female	Switzerland	Switzerland	Europe	SAMN12871745	PRJNA310684	Signer-Hasler et al. 2022	NA	Domestic
SRR11076284	SRS6138047	Chamois colored	CMC-3	Female	Switzerland	Switzerland	Europe	SAMN14090043	PRJNA310684	Signer-Hasler et al. 2022	NA	Domestic
SRR11076285	SRS6138046	Chamois colored	CMC-4	Female	Switzerland	Switzerland	Europe	SAMN14090042	PRJNA310684	Signer-Hasler et al. 2022	NA	Domestic
SRR11076286	SRS6138045	Chamois colored	CMC-5	Female	Switzerland	Switzerland	Europe	SAMN14090041	PRJNA310684	Signer-Hasler et al. 2022	NA	Domestic
SRR11076287	SRS6138044	Chamois colored	CMC-6	Female	Switzerland	Switzerland	Europe	SAMN14090040	PRJNA310684	Menzi et al. 2016	NA	Domestic
SRR11076288	SRS6138043	Chamois colored	CMC-7	Female	Switzerland	Switzerland	Europe	SAMN14090039	PRJNA310684	Signer-Hasler et al. 2022	NA	Domestic
SRR11076290	SRS6138041	Chamois colored	CMC-8	Female	Switzerland	Switzerland	Europe	SAMN14090038	PRJNA310684	Signer-Hasler et al. 2022	NA	Domestic
SRR11076291	SRS6138040	Chamois colored	CMC-9	Female	Switzerland	Switzerland	Europe	SAMN14090037	PRJNA310684	Signer-Hasler et al. 2022	NA	Domestic
SRR11076292	SRS6138039	Chamois colored	CMC-10	Female	Switzerland	Switzerland	Europe	SAMN14090036	PRJNA310684	Signer-Hasler et al. 2022	NA	Domestic
SRR11076293	SRS6138038	Chamois colored	CMC-11	Female	Switzerland	Switzerland	Europe	SAMN14090035	PRJNA310684	Signer-Hasler et al. 2022	NA	Domestic
SRR11076294	SRS6138037	Chamois colored	CMC-12	Female	Switzerland	Switzerland	Europe	SAMN14090034	PRJNA310684	Signer-Hasler et al. 2022	NA	Domestic
SRR11076295	SRS6138036	Chamois colored	CMC-13	Female	Switzerland	Switzerland	Europe	SAMN14090033	PRJNA310684	Signer-Hasler et al. 2022	NA	Domestic
SRR11076296	SRS6138035	Chamois colored	CMC-14	Female	Switzerland	Switzerland	Europe	SAMN14090032	PRJNA310684	Signer-Hasler et al. 2022	NA	Domestic
SRR11076297	SRS6138034	Chamois colored	CMC-15	Female	Switzerland	Switzerland	Europe	SAMN14090031	PRJNA310684	Signer-Hasler et al. 2022	NA	Domestic
SRR11076298	SRS6138033	Chamois colored	CMC-16	Female	Switzerland	Switzerland	Europe	SAMN14090030	PRJNA310684	Signer-Hasler et al. 2022	NA	Domestic
SRR11076299	SRS6138032	Chamois colored	CMC-17	Female	Switzerland	Switzerland	Europe	SAMN14090029	PRJNA310684	Signer-Hasler et al. 2022	NA	Domestic
SRR3144621	SRS1275347	Chamois colored	CMC-18	Female	Switzerland	Switzerland	Europe	SAMN04453654	PRJNA310684	Menzi et al. 2016	NA	Domestic
SRR3144622	SRS1275348	Chamois colored	CMC-19	Female	Switzerland	Switzerland	Europe	SAMN04453655	PRJNA310684	Menzi et al. 2016	NA	Domestic
SRR7700832	SRS3676007	Chamois colored	CMC-20	Female	Switzerland	Switzerland	Africa	SAMN09841859	PRJNA310684	Menzi et al. 2016	NA	Domestic
SRR5803183	SRS2230684	Chengde hornless goat	CHG-1	Female	China	He bei	East Asia	SAMN07156490	PRJNA387635	Zheng et al. 2020	NA	Domestic
SRR8224116	SRS4068203	Chinese Nubian goat	CNG-1	Male	/	China	East Asia	SAMN10391537	PRJNA504493	Cao et al. 2019	NA	Domestic
SRR8224119	SRS4068204	Chinese Nubian goat	CNG-2	Male	/	China	East Asia	SAMN10391536	PRJNA504493	Cao et al. 2019	NA	Domestic
SRR8224128	SRS4068201	Chinese Nubian goat	CNG-3	Male	/	China	East Asia	SAMN10391539	PRJNA504493	Cao et al. 2019	NA	Domestic
SRR8224130	SRS4068200	Chinese Nubian goat	CNG-4	Male	/	China	East Asia	SAMN10391538	PRJNA504493	Cao et al. 2019	NA	Domestic
SRR3144623	SRS1275349	Coppernecked	CPN-1	Female	Switzerland	Switzerland	Europe	SAMN04453656	PRJNA310684	Menzi et al. 2016	NA	Domestic
ERR2214957	ERS2037810	Dera Din Panah	DDP-1	Female	Pakistan	Pakistan	South Asia	SAMEA104419868	PRJEB23815	Henkel et al. 2019	NA	Domestic
SRR5803234	SRS2230752	Dries	DRI-1	Male	Netherlands	Netherlands	Europe	SAMN07156524	PRJNA387635	Zheng et al. 2020	NA	Domestic
SRR7700830	SRS3676008	dwarf goat	DWG-1	Male	/	Switzerland	Africa	SAMN09841861	PRJNA310684	Menzi et al. 2016	NA	Domestic
ERR2214954	ERS2037807	Grisons Striped	GST-1	Female	Switzerland	Switzerland	Europe	SAMEA104419865	PRJEB23815	Henkel et al. 2019	NA	Domestic
SRR3144601	SRS1275324	Grisons Striped	GST-2	Female	Switzerland	Switzerland	Europe	SAMN04453620	PRJNA310684	Menzi et al. 2016	NA	Domestic
SRR8442926	SRS4252055	Grisons Striped	GST-3	Male	Switzerland	Switzerland	Europe	SAMN10743882	PRJNA310684	Henkel et al. 2019	NA	Domestic
SRR8442927	SRS4252054	Grisons Striped	GST-4	Female	Switzerland	Switzerland	Europe	SAMN10743881	PRJNA310684	Henkel et al. 2019	NA	Domestic
SRR8442929	SRS4252052	Grisons Striped	GST-5	Male	Switzerland	Switzerland	Europe	SAMN10743883	PRJNA310684	Henkel et al. 2019	NA	Domestic
SRR8442930	SRS4252051	Grisons Striped	GST-6	Female	Switzerland	Switzerland	Europe	SAMN10743878	PRJNA310684	Henkel et al. 2019	NA	Domestic
SRR8442931	SRS4252050	Grisons Striped	GST-7	Female	Switzerland	Switzerland	Europe	SAMN10743877	PRJNA310684	Henkel et al. 2019	NA	Domestic
SRR8442932	SRS4252049	Grisons Striped	GST-8	Female	Switzerland	Switzerland	Europe	SAMN10743880	PRJNA310684	Henkel et al. 2019	NA	Domestic
SRR8442933	SRS4252048	Grisons Striped	GST-9	Female	Switzerland	Switzerland	Europe	SAMN10743879	PRJNA310684	Henkel et al. 2019	NA	Domestic
SRR8442970	SRS4252011	Grisons Striped	GST-10	Female	Switzerland	Switzerland	Europe	SAMN10743866	PRJNA310684	Henkel et al. 2019	NA	Domestic
SRR8442971	SRS4252010	Grisons Striped	GST-11	Female	Switzerland	Switzerland	Europe	SAMN10743865	PRJNA310684	Henkel et al. 2019	NA	Domestic
SRR8442976	SRS4252005	Grisons Striped	GST-12	Female	Switzerland	Switzerland	Europe	SAMN10743864	PRJNA310684	Henkel et al. 2019	NA	Domestic
SRR8442977	SRS4252004	Grisons Striped	GST-13	Male	Switzerland	Switzerland	Europe	SAMN10743863	PRJNA310684	Henkel et al. 2019	NA	Domestic
SRR8442978	SRS4252003	Grisons Striped	GST-14	Female	Switzerland	Switzerland	Europe	SAMN10743862	PRJNA310684	Henkel et al. 2019	NA	Domestic
SRR8442979	SRS4252002	Grisons Striped	GST-15	Female	Switzerland	Switzerland	Europe	SAMN10743861	PRJNA310684	Henkel et al. 2019	NA	Domestic
SRR8442980	SRS4252001	Grisons Striped	GST-16	Female	Switzerland	Switzerland	Europe	SAMN10743871	PRJNA310684	Henkel et al. 2019	NA	Domestic
SRR8442981	SRS4252000	Grisons Striped	GST-17	Male	Switzerland	Switzerland	Europe	SAMN10743872	PRJNA310684	Henkel et al. 2019	NA	Domestic
SRR8442982	SRS4251999	Grisons Striped	GST-18	Male	Switzerland	Switzerland	Europe	SAMN10743873	PRJNA310684	Henkel et al. 2019	NA	Domestic
SRR8442983	SRS4251998	Grisons Striped	GST-19	Male	Switzerland	Switzerland	Europe	SAMN10743874	PRJNA310684	Henkel et al. 2019	NA	Domestic
SRR8442984	SRS4251997	Grisons Striped	GST-20	Female	Switzerland	Switzerland	Europe	SAMN10743867	PRJNA310684	Henkel et al. 2019	NA	Domestic
SRR8442985	SRS4251996	Grisons Striped	GST-21	Female	Switzerland	Switzerland	Europe	SAMN10743868	PRJNA310684	Henkel et al. 2019	NA	Domestic
SRR8442986	SRS4251995	Grisons Striped	GST-22	Female	Switzerland	Switzerland	Europe	SAMN10743869	PRJNA310684	Henkel et al. 2019	NA	Domestic
SRR8442987	SRS4251994	Grisons Striped	GST-23	Male	Switzerland	Switzerland	Europe	SAMN10743870	PRJNA310684	Henkel et al. 2019	NA	Domestic
SRR8442988	SRS4251993	Grisons Striped	GST-24	Male	Switzerland	Switzerland	Europe	SAMN10743875	PRJNA310684	Henkel et al. 2019	NA	Domestic
SRR5803219	SRS2230765	Hamedan ecotype	HDE-1	Female	Iran	Iran	Middle East	SAMN07156534	PRJNA387635	Zheng et al. 2020	NA	Domestic
ERR2214959	ERS2037811	Kamori	KAM-1	Female	Pakistan	Pakistan	South Asia	SAMEA104419869	PRJEB23815	Henkel et al. 2019	NA	Domestic
SRR1265930	SRS598553	Korea_Native_goat	KNG-1	/	Korea	Korea	East Asia	SAMN02739618	PRJNA245770	/	NA	Domestic
SRR1265933	SRS598556	Korea_Native_goat	KNG-2	/	Korea	Korea	East Asia	SAMN02739621	PRJNA245770	/	NA	Domestic
SRR1265935	SRS598558	Korea_Native_goat	KNG-3	/	Korea	Korea	East Asia	SAMN02739623	PRJNA245770	/	NA	Domestic
SRR1265936	SRS598559	Korea_Native_goat	KNG-4	/	Korea	Korea	East Asia	SAMN02739624	PRJNA245770	/	NA	Domestic
SRR1265937	SRS598560	Korea_Native_goat	KNG-5	/	Korea	Korea	East Asia	SAMN02739625	PRJNA245770	/	NA	Domestic
SRR5803215	SRS2230687	Lai Wu black goat	LWB-1	Female	China	Shandong	East Asia	SAMN07156493	PRJNA387635	Zheng et al. 2020	NA	Domestic
ERR234316	ERS154681	local populations	LOCA-1	Female	Morocco	Morocco	Africa	SAMEA2013067	PRJEB3134	NEXTGEN	NA	Domestic
ERR234319	ERS154664	local populations	LOCA-2	Female	Morocco	Morocco	Africa	SAMEA2013051	PRJEB3134	NEXTGEN	NA	Domestic
ERR248918	ERS154551	local populations	LOCA-3	Female	Morocco	Morocco	Africa	SAMEA2012704	PRJEB3134	NEXTGEN	NA	Domestic
ERR248931	ERS154545	local populations	LOCA-4	Female	Morocco	Morocco	Africa	SAMEA2012698	PRJEB3134	NEXTGEN	NA	Domestic
ERR248932	ERS154675	local populations	LOCA-5	Female	Morocco	Morocco	Africa	SAMEA2013062	PRJEB3134	NEXTGEN	NA	Domestic
ERR276219	ERS154678	local populations	LOCA-6	Female	Morocco	Morocco	Africa	SAMEA2013064	PRJEB3134	NEXTGEN	NA	Domestic
ERR315503	ERS154580	local populations	LOCA-7	Female	Morocco	Morocco	Africa	SAMEA2012758	PRJEB3134	NEXTGEN	NA	Domestic
ERR315506	ERS154570	local populations	LOCA-8	Female	Morocco	Morocco	Africa	SAMEA2012750	PRJEB3134	NEXTGEN	NA	Domestic
ERR345977	ERS154573	local populations	LOCA-9	Female	Morocco	Morocco	East Asia	SAMEA2012752	PRJEB3134	NEXTGEN	NA	Domestic
ERR345980	ERS154635	local populations	LOCA-10	Female	Morocco	Morocco	Africa	SAMEA2012911	PRJEB3134	NEXTGEN	NA	Domestic
ERR2534443	ERS2429989	Modern Old Irish Goat (feral)	MOI-1	/	/	Iran	Europe	SAMEA4609295	PRJEB26011	Daly et al. 2018	NA	Domestic
ERR2534444	ERS2429990	Modern Togolese village goat	MTV-1	/	/	Togo	Africa	SAMEA4609296	PRJEB26011	Daly et al. 2018	NA	Domestic
ERR2214960	ERS2037812	Nachi	NAC-1	Female	Pakistan	Pakistan	South Asia	SAMEA104419870	PRJEB23815	Henkel et al. 2019	NA	Domestic
ERR2214961	ERS2037813	Nera Verzasca	NVZ-1	Female	Switzerland	Switzerland	Europe	SAMEA104419871	PRJEB23815	Henkel et al. 2019	NA	Domestic
SRR10201976	SRS5453057	Nera Verzasca	NVZ-2	Female	Switzerland	Switzerland	Europe	SAMN12871769	PRJNA310684	Signer-Hasler et al. 2022	NA	Domestic
SRR10201977	SRS5453056	Nera Verzasca	NVZ-3	Female	Switzerland	Switzerland	Europe	SAMN12871768	PRJNA310684	Signer-Hasler et al. 2022	NA	Domestic
SRR10201978	SRS5453055	Nera Verzasca	NVZ-4	Female	Switzerland	Switzerland	Europe	SAMN12871767	PRJNA310684	Signer-Hasler et al. 2022	NA	Domestic
SRR10201979	SRS5453054	Nera Verzasca	NVZ-5	Female	Switzerland	Switzerland	Europe	SAMN12871766	PRJNA310684	Signer-Hasler et al. 2022	NA	Domestic
SRR10201980	SRS5453053	Nera Verzasca	NVZ-6	Female	Switzerland	Switzerland	Europe	SAMN12871765	PRJNA310684	Signer-Hasler et al. 2022	NA	Domestic
SRR10201981	SRS5453052	Nera Verzasca	NVZ-7	Female	Switzerland	Switzerland	Europe	SAMN12871764	PRJNA310684	Signer-Hasler et al. 2022	NA	Domestic
SRR10201983	SRS5453050	Nera Verzasca	NVZ-8	Female	Switzerland	Switzerland	Europe	SAMN12871763	PRJNA310684	Signer-Hasler et al. 2022	NA	Domestic
SRR10201984	SRS5453049	Nera Verzasca	NVZ-9	Female	Switzerland	Switzerland	Europe	SAMN12871762	PRJNA310684	Signer-Hasler et al. 2022	NA	Domestic
SRR10201985	SRS5453048	Nera Verzasca	NVZ-10	Female	Switzerland	Switzerland	Europe	SAMN12871761	PRJNA310684	Signer-Hasler et al. 2022	NA	Domestic
SRR10201986	SRS5453047	Nera Verzasca	NVZ-11	Female	Switzerland	Switzerland	Europe	SAMN12871760	PRJNA310684	Signer-Hasler et al. 2022	NA	Domestic
SRR10201987	SRS5453046	Nera Verzasca	NVZ-12	Female	Switzerland	Switzerland	Europe	SAMN12871759	PRJNA310684	Signer-Hasler et al. 2022	NA	Domestic
SRR10201988	SRS5453045	Nera Verzasca	NVZ-13	Female	Switzerland	Switzerland	Europe	SAMN12871758	PRJNA310684	Signer-Hasler et al. 2022	NA	Domestic
SRR10201989	SRS5453044	Nera Verzasca	NVZ-14	Female	Switzerland	Switzerland	Europe	SAMN12871757	PRJNA310684	Signer-Hasler et al. 2022	NA	Domestic
SRR10201990	SRS5453043	Nera Verzasca	NVZ-15	Female	Switzerland	Switzerland	Europe	SAMN12871756	PRJNA310684	Signer-Hasler et al. 2022	NA	Domestic
SRR10201991	SRS5453042	Nera Verzasca	NVZ-16	Female	Switzerland	Switzerland	Europe	SAMN12871755	PRJNA310684	Signer-Hasler et al. 2022	NA	Domestic
SRR10201992	SRS5453041	Nera Verzasca	NVZ-17	Female	Switzerland	Switzerland	Europe	SAMN12871754	PRJNA310684	Signer-Hasler et al. 2022	NA	Domestic
SRR10201994	SRS5453039	Nera Verzasca	NVZ-18	Female	Switzerland	Switzerland	Europe	SAMN12871753	PRJNA310684	Signer-Hasler et al. 2022	NA	Domestic
SRR10201995	SRS5453038	Nera Verzasca	NVZ-19	Female	Switzerland	Switzerland	Europe	SAMN12871752	PRJNA310684	Signer-Hasler et al. 2022	NA	Domestic
SRR10201996	SRS5453037	Nera Verzasca	NVZ-20	Female	Switzerland	Switzerland	Europe	SAMN12871751	PRJNA310684	Signer-Hasler et al. 2022	NA	Domestic
SRR10201997	SRS5453036	Nera Verzasca	NVZ-21	Female	Switzerland	Switzerland	Europe	SAMN12871750	PRJNA310684	Signer-Hasler et al. 2022	NA	Domestic
SRR10201998	SRS5453035	Nera Verzasca	NVZ-22	Female	Switzerland	Switzerland	Europe	SAMN12871749	PRJNA310684	Signer-Hasler et al. 2022	NA	Domestic
SRR10201999	SRS5453034	Nera Verzasca	NVZ-23	Female	Switzerland	Switzerland	Europe	SAMN12871748	PRJNA310684	Signer-Hasler et al. 2022	NA	Domestic
SRR10202000	SRS5453033	Nera Verzasca	NVZ-24	Female	Switzerland	Switzerland	Europe	SAMN12871747	PRJNA310684	Signer-Hasler et al. 2022	NA	Domestic
SRR10202001	SRS5453032	Nera Verzasca	NVZ-25	Female	Switzerland	Switzerland	Europe	SAMN12871746	PRJNA310684	Signer-Hasler et al. 2022	NA	Domestic
ERR2214962	ERS2037819	Pahari	PAH-1	Female	Pakistan	Pakistan	South Asia	SAMEA104419877	PRJEB23815	Henkel et al. 2019	NA	Domestic
ERR2214963	ERS2037820	Peacock	PFA-1	Female	Switzerland	Switzerland	Europe	SAMEA104419878	PRJEB23815	Henkel et al. 2019	NA	Domestic
SRR8437779	SRS4247633	Peacock	PFA-2	/	Switzerland	/	Europe	SAMN10736160	PRJNA514886	Grossen et al. 2020	NA	Domestic
SRR8442892	SRS4252089	Peacock	PFA-3	Female	Switzerland	Switzerland	Europe	SAMN10743904	PRJNA310684	Henkel et al. 2019	NA	Domestic
SRR8442893	SRS4252088	Peacock	PFA-4	Female	Switzerland	Switzerland	Europe	SAMN10743903	PRJNA310684	Henkel et al. 2019	NA	Domestic
SRR8442894	SRS4252087	Peacock	PFA-5	Female	Switzerland	Switzerland	Europe	SAMN10743902	PRJNA310684	Henkel et al. 2019	NA	Domestic
SRR8442895	SRS4252086	Peacock	PFA-6	Female	Switzerland	Switzerland	Europe	SAMN10743901	PRJNA310684	Henkel et al. 2019	NA	Domestic
SRR8442896	SRS4252085	Peacock	PFA-7	Female	Switzerland	Switzerland	Europe	SAMN10743900	PRJNA310684	Henkel et al. 2019	NA	Domestic
SRR8442897	SRS4252084	Peacock	PFA-8	Female	Switzerland	Switzerland	Europe	SAMN10743899	PRJNA310684	Henkel et al. 2019	NA	Domestic
SRR8442898	SRS4252083	Peacock	PFA-9	Female	Switzerland	Switzerland	Europe	SAMN10743898	PRJNA310684	Henkel et al. 2019	NA	Domestic
SRR8442899	SRS4252082	Peacock	PFA-10	Female	Switzerland	Switzerland	Europe	SAMN10743897	PRJNA310684	Henkel et al. 2019	NA	Domestic
SRR8442900	SRS4252081	Peacock	PFA-11	Female	Switzerland	Switzerland	Europe	SAMN10743906	PRJNA310684	Henkel et al. 2019	NA	Domestic
SRR8442901	SRS4252080	Peacock	PFA-12	Male	Switzerland	Switzerland	Europe	SAMN10743905	PRJNA310684	Henkel et al. 2019	NA	Domestic
SRR8442924	SRS4252057	Peacock	PFA-13	Female	Switzerland	Switzerland	Europe	SAMN10743886	PRJNA310684	Henkel et al. 2019	NA	Domestic
SRR8442925	SRS4252056	Peacock	PFA-14	Female	Switzerland	Switzerland	Europe	SAMN10743885	PRJNA310684	Henkel et al. 2019	NA	Domestic
SRR8442928	SRS4252053	Peacock	PFA-15	Female	Switzerland	Switzerland	Europe	SAMN10743884	PRJNA310684	Henkel et al. 2019	NA	Domestic
SRR8442954	SRS4252027	Peacock	PFA-16	Female	Switzerland	Switzerland	Europe	SAMN10743907	PRJNA310684	Henkel et al. 2019	NA	Domestic
SRR8442957	SRS4252024	Peacock	PFA-17	Female	Switzerland	Switzerland	Europe	SAMN10743895	PRJNA310684	Henkel et al. 2019	NA	Domestic
SRR8442958	SRS4252023	Peacock	PFA-18	Female	Switzerland	Switzerland	Europe	SAMN10743896	PRJNA310684	Henkel et al. 2019	NA	Domestic
SRR8442959	SRS4252022	Peacock	PFA-19	Female	Switzerland	Switzerland	Europe	SAMN10743893	PRJNA310684	Henkel et al. 2019	NA	Domestic
SRR8442960	SRS4252021	Peacock	PFA-20	Female	Switzerland	Switzerland	Europe	SAMN10743894	PRJNA310684	Henkel et al. 2019	NA	Domestic
SRR8442961	SRS4252020	Peacock	PFA-21	Female	Switzerland	Switzerland	Europe	SAMN10743891	PRJNA310684	Henkel et al. 2019	NA	Domestic
SRR8442962	SRS4252019	Peacock	PFA-22	Female	Switzerland	Switzerland	Europe	SAMN10743892	PRJNA310684	Henkel et al. 2019	NA	Domestic
SRR8442963	SRS4252018	Peacock	PFA-23	Female	Switzerland	Switzerland	Europe	SAMN10743889	PRJNA310684	Henkel et al. 2019	NA	Domestic
SRR8442964	SRS4252017	Peacock	PFA-24	Male	Switzerland	Switzerland	Europe	SAMN10743890	PRJNA310684	Henkel et al. 2019	NA	Domestic
SRR8442965	SRS4252016	Peacock	PFA-25	Female	Switzerland	Switzerland	Europe	SAMN10743887	PRJNA310684	Henkel et al. 2019	NA	Domestic
SRR8442966	SRS4252015	Peacock	PFA-26	Female	Switzerland	Switzerland	Europe	SAMN10743888	PRJNA310684	Henkel et al. 2019	NA	Domestic
SRR5803174	SRS2230750	Poitou goat	PTG-1	Male	France	France	Europe	SAMN07156523	PRJNA387635	Zheng et al. 2020	NA	Domestic
SRR5803210	SRS2225886	Red Sokotoa	RSK-1	Female	Nigeria	Nigeria	Africa	SAMN07156480	PRJNA387635	Zheng et al. 2020	NA	Domestic
ERR2214964	ERS2037815	Saanen	SAA-1	Female	Switzerland	Switzerland	Europe	SAMEA104419873	PRJEB23815	Henkel et al. 2019	NA	Domestic
SRR11076271	SRS6138060	Saanen	SAA-2	Female	Switzerland	Switzerland	Europe	SAMN14090055	PRJNA310684	Signer-Hasler et al. 2022	NA	Domestic
SRR11076272	SRS6138059	Saanen	SAA-3	Female	Switzerland	Switzerland	Europe	SAMN14090054	PRJNA310684	Signer-Hasler et al. 2022	NA	Domestic
SRR11076273	SRS6138058	Saanen	SAA-4	Female	Switzerland	Switzerland	Europe	SAMN14090053	PRJNA310684	Signer-Hasler et al. 2022	NA	Domestic
SRR11076274	SRS6138057	Saanen	SAA-5	Female	Switzerland	Switzerland	Europe	SAMN14090052	PRJNA310684	Signer-Hasler et al. 2022	NA	Domestic
SRR11076275	SRS6138056	Saanen	SAA-6	Female	Switzerland	Switzerland	Europe	SAMN14090051	PRJNA310684	Signer-Hasler et al. 2022	NA	Domestic
SRR11076276	SRS6138055	Saanen	SAA-7	Female	Switzerland	Switzerland	Europe	SAMN14090050	PRJNA310684	Signer-Hasler et al. 2022	NA	Domestic
SRR11076277	SRS6138054	Saanen	SAA-8	Female	Switzerland	Switzerland	Europe	SAMN14090049	PRJNA310684	Signer-Hasler et al. 2022	NA	Domestic
SRR11076279	SRS6138052	Saanen	SAA-9	Female	Switzerland	Switzerland	Europe	SAMN14090048	PRJNA310684	Signer-Hasler et al. 2022	NA	Domestic
SRR11076280	SRS6138051	Saanen	SAA-10	Female	Switzerland	Switzerland	Europe	SAMN14090047	PRJNA310684	Signer-Hasler et al. 2022	NA	Domestic
SRR11076281	SRS6138050	Saanen	SAA-11	Female	Switzerland	Switzerland	Europe	SAMN14090046	PRJNA310684	Signer-Hasler et al. 2022	NA	Domestic
SRR11076283	SRS6138048	Saanen	SAA-12	Female	Switzerland	Switzerland	Europe	SAMN14090044	PRJNA310684	Signer-Hasler et al. 2022	NA	Domestic
SRR6246095	SRS2672799	Saanen	SAA-13	Female	Switzerland	China	Europe	SAMN07594305	PRJNA399234	Zhang et al. 2018	NA	Domestic
SRR6246096	SRS2672813	Saanen	SAA-14	Female	Switzerland	China	Europe	SAMN07594304	PRJNA399234	Zhang et al. 2018	NA	Domestic
SRR6246097	SRS2672812	Saanen	SAA-15	Female	Switzerland	China	Europe	SAMN07594307	PRJNA399234	Zhang et al. 2018	NA	Domestic
SRR6246098	SRS2672796	Saanen	SAA-16	Female	Switzerland	China	Europe	SAMN07594306	PRJNA399234	Zhang et al. 2018	NA	Domestic
SRR6246100	SRS2672797	Saanen	SAA-17	Female	Switzerland	China	Europe	SAMN07594308	PRJNA399234	Zhang et al. 2018	NA	Domestic
SRR7700827	SRS3676011	Saanen	SAA-18	Female	Switzerland	Switzerland	Europe	SAMN09841864	PRJNA310684	Menzi et al. 2016	NA	Domestic
SRR7700835	SRS3676003	Saanen	SAA-19	Male	Switzerland	Switzerland	Europe	SAMN09841866	PRJNA310684	Menzi et al. 2016	NA	Domestic
SRR7700836	SRS3676002	Saanen	SAA-20	Female	Switzerland	Switzerland	Europe	SAMN09841865	PRJNA310684	Menzi et al. 2016	NA	Domestic
SRR5803188	SRS2225883	Short eared Somali	SES-1	Female	Ethiopia	Ethiopia	Africa	SAMN07156479	PRJNA387635	Zheng et al. 2020	NA	Domestic
SRR5149618	SRS1899985	Sichuan indigenous goat	SCI-1	Female	/	China	Europe	SAMN06161579	PRJNA357880	Tang et al. 2017	NA	Domestic
SRR5803232	SRS2230740	Spain goat SP1	SPG-1	Female	Spain	Spain	Africa	SAMN07156520	PRJNA387635	Zheng et al. 2020	NA	Domestic
SRR5803173	SRS2230744	Spain goat SP4	SPG-2	Female	Spain	Spain	Africa	SAMN07156521	PRJNA387635	Zheng et al. 2020	NA	Domestic
ERR2214967	ERS2037817	Teddy	TED-1	Female	Pakistan	Pakistan	South Asia	SAMEA104419875	PRJEB23815	Henkel et al. 2019	NA	Domestic
SRR5803227	SRS2230754	Terry	TER-1	Female	Netherlands	Netherlands	Europe	SAMN07156525	PRJNA387635	Zheng et al. 2020	NA	Domestic
ERR2214966	ERS2037818	Toggenburg	TOG-1	Female	Switzerland	Switzerland	Europe	SAMEA104419876	PRJEB23815	Henkel et al. 2019	NA	Domestic
SRR10201950	SRS5453083	Toggenburg	TOG-2	Female	Switzerland	Switzerland	Europe	SAMN12871793	PRJNA310684	Signer-Hasler et al. 2022	NA	Domestic
SRR10201951	SRS5453082	Toggenburg	TOG-3	Female	Switzerland	Switzerland	Europe	SAMN12871792	PRJNA310684	Signer-Hasler et al. 2022	NA	Domestic
SRR10201952	SRS5453081	Toggenburg	TOG-4	Female	Switzerland	Switzerland	Europe	SAMN12871791	PRJNA310684	Signer-Hasler et al. 2022	NA	Domestic
SRR10201953	SRS5453080	Toggenburg	TOG-5	Female	Switzerland	Switzerland	Europe	SAMN12871790	PRJNA310684	Signer-Hasler et al. 2022	NA	Domestic
SRR10201954	SRS5453079	Toggenburg	TOG-6	Female	Switzerland	Switzerland	Europe	SAMN12871789	PRJNA310684	Signer-Hasler et al. 2022	NA	Domestic
SRR10201955	SRS5453078	Toggenburg	TOG-7	Female	Switzerland	Switzerland	Europe	SAMN12871788	PRJNA310684	Signer-Hasler et al. 2022	NA	Domestic
SRR10201956	SRS5453077	Toggenburg	TOG-8	Female	Switzerland	Switzerland	Europe	SAMN12871787	PRJNA310684	Signer-Hasler et al. 2022	NA	Domestic
SRR10201957	SRS5453076	Toggenburg	TOG-9	Female	Switzerland	Switzerland	Europe	SAMN12871786	PRJNA310684	Signer-Hasler et al. 2022	NA	Domestic
SRR10201958	SRS5453075	Toggenburg	TOG-10	Female	Switzerland	Switzerland	Europe	SAMN12871785	PRJNA310684	Signer-Hasler et al. 2022	NA	Domestic
SRR10201959	SRS5453074	Toggenburg	TOG-11	Female	Switzerland	Switzerland	Europe	SAMN12871784	PRJNA310684	Signer-Hasler et al. 2022	NA	Domestic
SRR10201961	SRS5453072	Toggenburg	TOG-12	Female	Switzerland	Switzerland	Europe	SAMN12871783	PRJNA310684	Signer-Hasler et al. 2022	NA	Domestic
SRR10201962	SRS5453071	Toggenburg	TOG-13	Female	Switzerland	Switzerland	Europe	SAMN12871782	PRJNA310684	Signer-Hasler et al. 2022	NA	Domestic
SRR10201963	SRS5453070	Toggenburg	TOG-14	Male	Switzerland	Switzerland	Europe	SAMN12871781	PRJNA310684	Signer-Hasler et al. 2022	NA	Domestic
SRR10201964	SRS5453069	Toggenburg	TOG-15	Female	Switzerland	Switzerland	Europe	SAMN12871780	PRJNA310684	Signer-Hasler et al. 2022	NA	Domestic
SRR10201965	SRS5453068	Toggenburg	TOG-16	Female	Switzerland	Switzerland	Europe	SAMN12871779	PRJNA310684	Signer-Hasler et al. 2022	NA	Domestic
SRR10201966	SRS5453067	Toggenburg	TOG-17	Female	Switzerland	Switzerland	Europe	SAMN12871778	PRJNA310684	Signer-Hasler et al. 2022	NA	Domestic
SRR10201967	SRS5453066	Toggenburg	TOG-18	Male	Switzerland	Switzerland	Europe	SAMN12871777	PRJNA310684	Signer-Hasler et al. 2022	NA	Domestic
SRR10201968	SRS5453065	Toggenburg	TOG-19	Female	Switzerland	Switzerland	Europe	SAMN12871776	PRJNA310684	Signer-Hasler et al. 2022	NA	Domestic
SRR10201969	SRS5453064	Toggenburg	TOG-20	Female	Switzerland	Switzerland	Europe	SAMN12871775	PRJNA310684	Signer-Hasler et al. 2022	NA	Domestic
SRR10201970	SRS5453063	Toggenburg	TOG-21	Female	Switzerland	Switzerland	Europe	SAMN12871774	PRJNA310684	Signer-Hasler et al. 2022	NA	Domestic
SRR10201972	SRS5453061	Toggenburg	TOG-22	Female	Switzerland	Switzerland	Europe	SAMN12871773	PRJNA310684	Signer-Hasler et al. 2022	NA	Domestic
SRR10201973	SRS5453060	Toggenburg	TOG-23	Female	Switzerland	Switzerland	Europe	SAMN12871772	PRJNA310684	Signer-Hasler et al. 2022	NA	Domestic
SRR10201974	SRS5453059	Toggenburg	TOG-24	Female	Switzerland	Switzerland	Europe	SAMN12871771	PRJNA310684	Signer-Hasler et al. 2022	NA	Domestic
SRR10201975	SRS5453058	Toggenburg	TOG-25	Female	Switzerland	Switzerland	Europe	SAMN12871770	PRJNA310684	Signer-Hasler et al. 2022	NA	Domestic
ERR2214968	ERS2037821	Valais Blacknecked	VBN-1	Female	Switzerland	Switzerland	Europe	SAMEA104419879	PRJEB23815	Henkel et al. 2019	NA	Domestic
SRR11076270	SRS6138061	Valais Blacknecked	VBN-2	Female	Switzerland	Switzerland	Europe	SAMN14090056	PRJNA310684	Menzi et al. 2016	NA	Domestic
SRR12342884	SRS7105657	Valais Blacknecked	VBN-3	Male	Switzerland	Switzerland	Europe	SAMN15666307	PRJNA310684	Menzi et al. 2016	NA	Domestic
SRR8442882	SRS4252099	Valais Blacknecked	VBN-4	Female	Switzerland	Switzerland	Europe	SAMN10743935	PRJNA310684	Henkel et al. 2019	NA	Domestic
SRR8442883	SRS4252098	Valais Blacknecked	VBN-5	Female	Switzerland	Switzerland	Europe	SAMN10743936	PRJNA310684	Henkel et al. 2019	NA	Domestic
SRR8442888	SRS4252093	Valais Blacknecked	VBN-6	Male	Switzerland	Switzerland	Europe	SAMN10743933	PRJNA310684	Henkel et al. 2019	NA	Domestic
SRR8442889	SRS4252092	Valais Blacknecked	VBN-7	Male	Switzerland	Switzerland	Europe	SAMN10743934	PRJNA310684	Henkel et al. 2019	NA	Domestic
SRR8442891	SRS4252090	Valais Blacknecked	VBN-8	Female	Switzerland	Switzerland	Europe	SAMN10743932	PRJNA310684	Henkel et al. 2019	NA	Domestic
SRR8442914	SRS4252067	Valais Blacknecked	VBN-9	Female	Switzerland	Switzerland	Europe	SAMN10743949	PRJNA310684	Henkel et al. 2019	NA	Domestic
SRR8442915	SRS4252066	Valais Blacknecked	VBN-10	Female	Switzerland	Switzerland	Europe	SAMN10743950	PRJNA310684	Henkel et al. 2019	NA	Domestic
SRR8442916	SRS4252065	Valais Blacknecked	VBN-11	Female	Switzerland	Switzerland	Europe	SAMN10743947	PRJNA310684	Henkel et al. 2019	NA	Domestic
SRR8442918	SRS4252063	Valais Blacknecked	VBN-12	Female	Switzerland	Switzerland	Europe	SAMN10743953	PRJNA310684	Henkel et al. 2019	NA	Domestic
SRR8442920	SRS4252061	Valais Blacknecked	VBN-13	Female	Switzerland	Switzerland	Europe	SAMN10743951	PRJNA310684	Henkel et al. 2019	NA	Domestic
SRR8442921	SRS4252060	Valais Blacknecked	VBN-14	Female	Switzerland	Switzerland	Europe	SAMN10743952	PRJNA310684	Henkel et al. 2019	NA	Domestic
SRR8442937	SRS4252044	Valais Blacknecked	VBN-15	Male	Switzerland	Switzerland	Europe	SAMN10743939	PRJNA310684	Henkel et al. 2019	NA	Domestic
SRR8442938	SRS4252043	Valais Blacknecked	VBN-16	Female	Switzerland	Switzerland	Europe	SAMN10743942	PRJNA310684	Henkel et al. 2019	NA	Domestic
SRR8442939	SRS4252042	Valais Blacknecked	VBN-17	Female	Switzerland	Switzerland	Europe	SAMN10743941	PRJNA310684	Henkel et al. 2019	NA	Domestic
SRR8442940	SRS4252041	Valais Blacknecked	VBN-18	Female	Switzerland	Switzerland	Europe	SAMN10743944	PRJNA310684	Henkel et al. 2019	NA	Domestic
SRR8442942	SRS4252039	Valais Blacknecked	VBN-19	Female	Switzerland	Switzerland	Europe	SAMN10743946	PRJNA310684	Henkel et al. 2019	NA	Domestic
SRR8442943	SRS4252038	Valais Blacknecked	VBN-20	Female	Switzerland	Switzerland	Europe	SAMN10743945	PRJNA310684	Henkel et al. 2019	NA	Domestic
SRR8443419	SRS4252235	Valais Blacknecked	VBN-21	Male	Switzerland	Switzerland	Europe	SAMN10744087	PRJNA310684	Henkel et al. 2019	NA	Domestic
SRR5803208	SRS2225887	West African Dwarf	WAD-1	Female	Nigeria	Nigeria	Africa	SAMN07156481	PRJNA387635	Zheng et al. 2020	NA	Domestic
SRR5803194	SRS2225897	Xinjiang Goat	XJG-2	Male	China	Xinjiang Province	East Asia	SAMN07156487	PRJNA387635	Zheng et al. 2020	NA	Domestic
SRR8224144	SRS4068195	Yunling Black Goat	YLB-2	Female	China	China	East Asia	SAMN10391529	PRJNA504493	Cao et al. 2019	NA	Domestic
SRR5803168	SRS2230705	An hui white Goat	AHW-1	Female	China	Anhui	East Asia	SAMN07156507	PRJNA387635	Zheng et al. 2020	non-cashmere	Domestic
SRR5803228	SRS2230699	Chengdu Grey Goat	CGG-1	Female	China	Si chuang Province	East Asia	SAMN07156502	PRJNA387635	Zheng et al. 2020	non-cashmere	Domestic
SRR11176430	SRS6212476	Chongming white goat	CMG-1	Mixed	China	Shanghai	South Asia	SAMN14177799	PRJNA608539	Gao et al. 2020	non-cashmere	Domestic
SRR11744850	SRS6181143	Du'an goat	DAG-1	/	China	China	East Asia	SAMN14149255	PRJNA607828	Chen et al. 2020	non-cashmere	Domestic
SRR11744851	SRS6181142	Du'an goat	DAG-2	/	China	China	East Asia	SAMN14149254	PRJNA607828	Chen et al. 2020	non-cashmere	Domestic
SRR11744852	SRS6181141	Du'an goat	DAG-3	/	China	China	East Asia	SAMN14149253	PRJNA607828	Chen et al. 2020	non-cashmere	Domestic
SRR11744853	SRS6181140	Du'an goat	DAG-4	/	China	China	East Asia	SAMN14149252	PRJNA607828	Chen et al. 2020	non-cashmere	Domestic
SRR11744854	SRS6181139	Du'an goat	DAG-5	/	China	China	East Asia	SAMN14149251	PRJNA607828	Chen et al. 2020	non-cashmere	Domestic
SRR11744855	SRS6181138	Du'an goat	DAG-6	/	China	China	East Asia	SAMN14149250	PRJNA607828	Chen et al. 2020	non-cashmere	Domestic
SRR11744856	SRS6181137	Du'an goat	DAG-7	/	China	China	East Asia	SAMN14149249	PRJNA607828	Chen et al. 2020	non-cashmere	Domestic
SRR11744857	SRS6181136	Du'an goat	DAG-8	/	China	China	East Asia	SAMN14149248	PRJNA607828	Chen et al. 2020	non-cashmere	Domestic
SRR11744858	SRS6181135	Du'an goat	DAG-9	/	China	China	East Asia	SAMN14149260	PRJNA607828	Chen et al. 2020	non-cashmere	Domestic
SRR11744860	SRS6181133	Du'an goat	DAG-10	/	China	China	East Asia	SAMN14149258	PRJNA607828	Chen et al. 2020	non-cashmere	Domestic
SRR11744861	SRS6181132	Du'an goat	DAG-11	/	China	China	East Asia	SAMN14149257	PRJNA607828	Chen et al. 2020	non-cashmere	Domestic
SRR11744862	SRS6181131	Du'an goat	DAG-12	/	China	China	East Asia	SAMN14149256	PRJNA607828	Chen et al. 2020	non-cashmere	Domestic
SRR11744863	SRS6181130	Du'an goat	DAG-13	/	China	China	East Asia	SAMN14149247	PRJNA607828	Chen et al. 2020	non-cashmere	Domestic
SRR11744864	SRS6181129	Du'an goat	DAG-14	/	China	China	East Asia	SAMN14149246	PRJNA607828	Chen et al. 2020	non-cashmere	Domestic
SRR5803184	SRS2230702	Gui shan black goat	GSB-1	Female	China	Yun nan Province	East Asia	SAMN07156505	PRJNA387635	Zheng et al. 2020	non-cashmere	Domestic
SRR5803169	SRS2230706	Gui zhou black goat	GZB-1	Female	China	Guizhou	East Asia	SAMN07156508	PRJNA387635	Zheng et al. 2020	non-cashmere	Domestic
SRR11176429	SRS6212477	Haimen goat	HAM-1	Mixed	China	Jiangsu	South Asia	SAMN14177800	PRJNA608539	Gao et al. 2020	non-cashmere	Domestic
SRR5803233	SRS2230708	Jian chang black goat	JCB-1	Female	China	Si chuang Province	East Asia	SAMN07156510	PRJNA387635	Zheng et al. 2020	non-cashmere	Domestic
SRR11176424	SRS6212482	Jianyang big ear goat	JYBE-1	Mixed	China	China	South Asia	SAMN14177805	PRJNA608539	Gao et al. 2020	non-cashmere	Domestic
SRR11176423	SRS6212483	Jining Grey Goat	JGG-1	Mixed	China	China	South Asia	SAMN14177806	PRJNA608539	Gao et al. 2020	non-cashmere	Domestic
SRR10083581	SRS5360299	Jining Grey Goat	JGG-2	Female	China	Shandong	East Asia	SAMN12591948	PRJNA560446	Wang et al. 2020	non-cashmere	Domestic
SRR10083583	SRS5360297	Jining Grey Goat	JGG-3	Female	China	Shandong	East Asia	SAMN12591946	PRJNA560446	Wang et al. 2020	non-cashmere	Domestic
SRR10083584	SRS5360296	Jining Grey Goat	JGG-4	Female	China	Shandong	East Asia	SAMN12591945	PRJNA560446	Wang et al. 2020	non-cashmere	Domestic
SRR10083585	SRS5360295	Jining Grey Goat	JGG-5	Female	China	Shandong	East Asia	SAMN12591944	PRJNA560446	Wang et al. 2020	non-cashmere	Domestic
SRR10083586	SRS5360294	Jining Grey Goat	JGG-6	Female	China	Shandong	East Asia	SAMN12591943	PRJNA560446	Wang et al. 2020	non-cashmere	Domestic
SRR10083590	SRS5360290	Jining Grey Goat	JGG-7	Female	China	Shandong	East Asia	SAMN12591975	PRJNA560446	Wang et al. 2020	non-cashmere	Domestic
SRR10083597	SRS5360283	Jining Grey Goat	JGG-8	Female	China	Shandong	East Asia	SAMN12591942	PRJNA560446	Wang et al. 2020	non-cashmere	Domestic
SRR10083599	SRS5360281	Jining Grey Goat	JGG-9	Female	China	Shandong	East Asia	SAMN12591967	PRJNA560446	Wang et al. 2020	non-cashmere	Domestic
SRR10083608	SRS5360272	Jining Grey Goat	JGG-10	Female	China	Shandong	East Asia	SAMN12591941	PRJNA560446	Wang et al. 2020	non-cashmere	Domestic
SRR10083609	SRS5360271	Jining Grey Goat	JGG-11	Female	China	Shandong	East Asia	SAMN12591958	PRJNA560446	Wang et al. 2020	non-cashmere	Domestic
SRR10083610	SRS5360270	Jining Grey Goat	JGG-12	Female	China	Shandong	East Asia	SAMN12591957	PRJNA560446	Wang et al. 2020	non-cashmere	Domestic
SRR10083611	SRS5360269	Jining Grey Goat	JGG-13	Female	China	Shandong	East Asia	SAMN12591956	PRJNA560446	Wang et al. 2020	non-cashmere	Domestic
SRR10083612	SRS5360268	Jining Grey Goat	JGG-14	Female	China	Shandong	East Asia	SAMN12591955	PRJNA560446	Wang et al. 2020	non-cashmere	Domestic
SRR10083613	SRS5360267	Jining Grey Goat	JGG-15	Female	China	Shandong	East Asia	SAMN12591954	PRJNA560446	Wang et al. 2020	non-cashmere	Domestic
SRR10083615	SRS5360265	Jining Grey Goat	JGG-16	Female	China	Shandong	East Asia	SAMN12591952	PRJNA560446	Wang et al. 2020	non-cashmere	Domestic
SRR10083616	SRS5360264	Jining Grey Goat	JGG-17	Female	China	Shandong	East Asia	SAMN12591951	PRJNA560446	Wang et al. 2020	non-cashmere	Domestic
SRR10083617	SRS5360263	Jining Grey Goat	JGG-18	Female	China	Shandong	East Asia	SAMN12591950	PRJNA560446	Wang et al. 2020	non-cashmere	Domestic
SRR10083619	SRS5360261	Jining Grey Goat	JGG-19	Female	China	Shandong	East Asia	SAMN12591940	PRJNA560446	Wang et al. 2020	non-cashmere	Domestic
SRR5803177	SRS2230686	Jining Grey Goat	JGG-20	Female	China	Shandong	East Asia	SAMN07156492	PRJNA387635	Zheng et al. 2020	non-cashmere	Domestic
SRR3565902	SRS1461199	Laoshan dairy goat	LSD-1	Female	China	China	Europe	SAMN05161777	PRJNA322364	Lai et al.2016	non-cashmere	Domestic
SRR3565904	SRS1461172	Laoshan dairy goat	LSD-2	Female	China	China	Europe	SAMN05161778	PRJNA322364	Lai et al.2016	non-cashmere	Domestic
SRR5803231	SRS2230703	Leizhou goat	LZG-1	Female	China	Hai nan Province	East Asia	SAMN07156506	PRJNA387635	Zheng et al. 2020	non-cashmere	Domestic
SRR6246084	SRS2672811	Leizhou goat	LZG-2	Female	China	China	East Asia	SAMN07594319	PRJNA399234	Zhang et al. 2018	non-cashmere	Domestic
SRR6246085	SRS2672808	Leizhou goat	LZG-3	Female	China	China	East Asia	SAMN07594318	PRJNA399234	Zhang et al. 2018	non-cashmere	Domestic
SRR6246086	SRS2672805	Leizhou goat	LZG-4	Female	China	China	East Asia	SAMN07594317	PRJNA399234	Zhang et al. 2018	non-cashmere	Domestic
SRR6246087	SRS2672810	Leizhou goat	LZG-5	Female	China	China	East Asia	SAMN07594316	PRJNA399234	Zhang et al. 2018	non-cashmere	Domestic
SRR6246091	SRS2672806	Leizhou goat	LZG-6	Female	China	China	East Asia	SAMN07594320	PRJNA399234	Zhang et al. 2018	non-cashmere	Domestic
SRR5803158	SRS2230710	Longlin goat	LLG-1	Female	China	China	East Asia	SAMN07156514	PRJNA387635	Zheng et al. 2020	non-cashmere	Domestic
SRR5803161	SRS2230722	Longlin goat	LLG-2	Female	China	Guangxi	East Asia	SAMN07156517	PRJNA387635	Zheng et al. 2020	non-cashmere	Domestic
SRR5803162	SRS2230732	Longlin goat	LLG-3	Female	China	Guangxi	East Asia	SAMN07156518	PRJNA387635	Zheng et al. 2020	non-cashmere	Domestic
SRR5803163	SRS2230711	Longlin goat	LLG-4	Female	China	China	East Asia	SAMN07156515	PRJNA387635	Zheng et al. 2020	non-cashmere	Domestic
SRR5803164	SRS2230716	Longlin goat	LLG-5	Female	China	Guangxi	East Asia	SAMN07156516	PRJNA387635	Zheng et al. 2020	non-cashmere	Domestic
SRR5803165	SRS2230738	Longlin goat	LLG-6	Female	China	Guangxi	East Asia	SAMN07156519	PRJNA387635	Zheng et al. 2020	non-cashmere	Domestic
SRR5803176	SRS2230833	Lvliang black goat	LLB-1	Female	China	Shanxi	East Asia	SAMN07156494	PRJNA387635	Zheng et al. 2020	non-cashmere	Domestic
SRR5803185	SRS2230701	Ma guan hornless goat	MGH-1	Female	China	Yun nan Province	East Asia	SAMN07156504	PRJNA387635	Zheng et al. 2020	non-cashmere	Domestic
SRR11176426	SRS6212480	Ma tou goat	MTG-1	Mixed	China	Hubei	South Asia	SAMN14177803	PRJNA608539	Gao et al. 2020	non-cashmere	Domestic
SRR5803171	SRS2335488	Ma tou goat	MTG-2	Female	China	Hubei	East Asia	SAMN07156512	PRJNA387635	Zheng et al. 2020	non-cashmere	Domestic
SRR11176427	SRS6212479	Macheng Black goat	MCB-1	Mixed	China	China	South Asia	SAMN14177802	PRJNA608539	Gao et al. 2020	non-cashmere	Domestic
SRR11176425	SRS6212481	Nanjiang yellow goat	NJG-1	Mixed	China	Jiangsu	South Asia	SAMN14177804	PRJNA608539	Gao et al. 2020	non-cashmere	Domestic
SRR5803230	SRS2230707	Raoshan white goat	RSW-1	Male	China	He nan Province	East Asia	SAMN07156509	PRJNA387635	Zheng et al. 2020	non-cashmere	Domestic
SRR5803178	SRS2230700	Shan nan white goat	SNW-1	Female	China	Shaanxi	East Asia	SAMN07156503	PRJNA387635	Zheng et al. 2020	non-cashmere	Domestic
SRR5803170	SRS2230834	Xiang dong black goat	XDB-1	Female	China	Hunan	East Asia	SAMN07156511	PRJNA387635	Zheng et al. 2020	non-cashmere	Domestic
SRR5803181	SRS2225904	Xinjiang Goat	XJG-1	Female	China	Xinjiang Province	East Asia	SAMN07156488	PRJNA387635	Zheng et al. 2020	non-cashmere	Domestic
SRR11176428	SRS6212478	Xuhuai goat	XHG-1	Mixed	China	Jiangsu	South Asia	SAMN14177801	PRJNA608539	Gao et al. 2020	non-cashmere	Domestic
SRR11176422	SRS6212484	Yichang white goats	YCG-1	Mixed	China	Hubei	South Asia	SAMN14177807	PRJNA608539	Gao et al. 2020	non-cashmere	Domestic
SRR5803206	SRS2230831	Yimeng black goat	YMBG-1	Male	China	Shan dong	East Asia	SAMN07156485	PRJNA387635	Zheng et al. 2020	non-cashmere	Domestic
SRR8224131	SRS4068192	Yunling Black Goat	YLB-1	Female	China	China	East Asia	SAMN10391530	PRJNA504493	Cao et al. 2019	non-cashmere	Domestic
SRR5803182	SRS2230685	Zhong wei goat	ZWG-1	Female	China	Ningxia	East Asia	SAMN07156491	PRJNA387635	Zheng et al. 2020	non-cashmere	Domestic
*There are 46 samples of 8 cashmere populations and 71 samples of 27 non cashmere populations used in selective sweep analysis for cashmere trait.
**Domestic and wild goat are used in selective sweep analysis for domestication selection.
The data presented in this table has been collated from various genomic research studies on goat breeds.
Full references for the data sources can be found at the end of this document.
1.Chen, Q.M. et al. Identification of Genomic Characteristics and Selective Signals in a Du'an Goat Flock. Animals 10(2020).
2.Chebii, V.J. et al. Genome-Wide Analysis of Nubian Ibex Reveals Candidate Positively Selected Genes That Contribute to Its Adaptation to the Desert Environment. Animals(Basel) 10(2020).
3.Guo, J.Z. et al. Identification and population genetic analyses of copy number variations in six domestic goat breeds and Bezoar ibexes using next-generation sequencing. BMC Genomics 21(2020).
4.Chowdhury, S.M.Z.H. et al. Whole genome analysis of Black Bengal goat from Savar Goat Farm, Bangladesh. BMC Res. Notes 12, 687 (2019).
5.Siddiki, A.Z. et al. The genome of the Black Bengal goat (Capra hircus). BMC Res. Notes 12, 362 (2019).
6.Mollah, M. et al. Whole genome sequence and genome-wide distributed single nucleotide polymorphisms (SNPs) of the Black Bengal goat [version 1; peer review: 2 approved with reservations]. F1000Res 8(2019).
7.Bhat, B. et al. Changthangi Pashmina Goat Genome: Sequencing, Assembly, and Annotation. Front. Genet. 12(2021).
8.Cao, Y.H. et al. Genetic Basis of Phenotypic Differences Between Chinese Yunling Black Goats and Nubian Goats Revealed by Allele-Specific Expression in Their F1 Hybrids. Front. Genet. 10(2019).
9.Gao, J. et al. Genomic Characteristics and Selection Signatures in Indigenous Chongming White Goat (Capra hircus). Front. Genet. 11(2020).
10.Kim, J.Y. et al. Discovery of Genomic Characteristics and Selection Signatures in Korean Indigenous Goats Through Comparison of 10 Goat Breeds. Front. Genet. 10(2019).
11.Wang, J.J. et al. Genomic Signatures of Selection Associated With Litter Size Trait in Jining Gray Goat. Front. Genet. 11(2020).
12.Signer-Hasler, H. et al. Runs of homozygosity in Swiss goats reveal genetic changes associated with domestication and modern selection. Genet. Sel. Evol. 54(2022).
13.Tang, Q.Z. et al. Comparative transcriptomics of 5 high-altitude vertebrates and their low-altitude relatives. Gigascience 6(2017).
14.Zhang, B. et al. Genome-wide definition of selective sweeps reveals molecular evidence of trait-driven domestication among elite goat (Capra species) breeds for the production of dairy, cashmere, and meat. Gigascience 7(2018).
15.Wu, D.D. et al. Convergent genomic signatures of high-altitude adaptation among domestic mammals. Natl. Sci. Rev. 7, 952-963 (2020).
16.Grossen, C., Guillaume, F., Keller, L.F. & Croll, D. Purging of highly deleterious mutations through severe bottlenecks in Alpine ibex. Nat. Commun. 11(2020).
17.Henkel, J. et al. Selection signatures in goats reveal copy number variants underlying breed-defining coat color phenotypes. PLoS Genet. 15(2019).
18.Chen, L. et al. Large-scale ruminant genome sequencing provides insights into their evolution and distinct traits. Science 364, 1152-+ (2019).
19.Daly, K.G. et al. Ancient goat genomes reveal mosaic domestication in the Fertile Crescent. Science 361, 85-87 (2018).
20.Zheng, Z.Q. et al. The origin of domestication genes in goats. Sci. Adv. 6(2020).
21.Lai, F.N. et al. Whole-genome scanning for the litter size trait associated genes and SNPs under selection in dairy goat (Capra hircus). Sci Rep 6(2016).
22.Menzi, F. et al. Genomic amplification of the caprine EDNRA locus might lead to a dose dependent loss of pigmentation. Sci Rep 6(2016).
23. NextGen project, supported by the EU 7th Framework Programme, aimed at gathering data on all major types of genetic variation in the genomes of cattle, sheep, and goats.

## Sheet: 6
Supplementary Data 6. Alignments of PacBio long reads of five representative goats in a comparison between T2T-goat1.0 and ARS1 as references.
		T2T-goat1.0				ARS1
Sample ID	Breed	Reads_mapped	Reads_MQ0	Mismatches	Error_rate	Reads_mapped	Reads_MQ0	Mismatches	Error_rate
BEG	Boer goat	8040826	18532	1020393278	0.0124	8040095	3712	1059271718	0.0127839
JNGG	Jining gray goat	4950315	6022	1232501500	0.0147	4950200	335	1298399450	0.015386
LNCG	Liaoning cashmere goat	7215155	13779	1507215379	0.0153	7214997	1018	1587170385	0.0160111
TG	Tibetan goat	2436009	1424	1483124205	0.0219	2436341	193	1582956377	0.022999
ZWG	Zhongwei goat	7495351	15545	1369187004	0.0145	7494978	1611	1440508796	0.0151176

## Sheet: 7
Supplementary Data 7. Low-coverage SD regions not covered completely by >1 ONT read.
Chromosome	Start*	End*	ONT depth
Chr13	139850	765592	49.93
Chr28	50057315	50487107	49.93
Chr28	50057315	50571270	49.92
Chr13	273412	716705	49.91
Chr13	65492	776178	49.89
Chr13	95718	581338	49.88
Chr05	1286930	4683217	49.75
Chr13	149405	720845	49.75
Chr28	50108402	50575728	49.72
Chr13	201556	582233	49.71
Chr28	50068013	50567507	49.69
Chr28	50066657	50495325	49.68
Chr13	304781	581364	49.67
Chr28	50068013	50493216	49.67
Chr28	50109758	50573621	49.67
Chr13	304850	582233	49.66
Chr05	1311211	4624118	49.63
Chr05	1311211	4683217	49.58
Chr28	50106060	50486770	49.52
Chr28	50105933	50493256	49.43
Chr28	50102907	50490859	49.39
Chr28	50139265	50567541	49.38
Chr28	50140269	50567512	49.37
Chr13	86041	710812	49.31
Chr28	50132847	50495326	49.28
Chr02	137807093	138961464	49.27
Chr13	71449	480466	49.24
Chr13	299115	771221	49.2
Chr13	199453	765591	49.19
Chr12	97393855	97877325	49.18
Chr13	174959	775361	49.18
Chr13	199290	771242	49.18
Chr13	205476	776178	49.15
Chr12	97390116	97877325	49.14
Chr12	97388721	97877439	49.12
Chr12	97388309	97877327	49.1
Chr12	97388310	97877325	49.1
Chr12	97388310	97877327	49.1
Chr13	174270	721895	49.07
Chr13	168230	711082	48.99
Chr02	137815605	138965353	48.93
Chr07	114621361	114749311	48.91
Chr02	137817916	138961464	48.85
Chr02	137818070	138961464	48.85
Chr02	137818358	138961464	48.84
Chr02	137835557	138961464	48.84
Chr02	137835558	138961464	48.84
Chr02	137835558	138965254	48.84
Chr13	302533	717786	48.84
Chr13	304831	721646	48.83
Chr02	137819110	138961464	48.82
Chr02	137819455	138961464	48.81
Chr02	137822435	138961464	48.76
Chr02	137823693	138961464	48.75
Chr29	1117816	1823139	48.74
Chr17	79856817	80083364	48.66
Chr13	333246	769444	48.6
Chr28	50209706	50575729	48.56
Chr13	308978	714930	48.52
Chr13	329082	765321	48.52
Chr13	324182	772341	48.48
Chr17	79857447	80088875	48.46
Chr07	114537253	114729860	48.42
Chr05	1286930	1855390	48.38
Chr13	95035	481516	48.38
Chr07	114532513	114728150	48.36
Chr13	327149	720871	48.21
Chr01	1336975	3250702	48.16
Chr22	752495	1095543	47.93
Chr28	48179616	49283276	47.93
Chr13	95891	278523	47.92
Chr22	970445	1136191	47.83
Chr22	970445	1136193	47.83
Chr22	970445	1136199	47.83
Chr22	971653	1136199	47.82
Chr13	95106	277257	47.81
Chr01	404412	850675	47.78
Chr05	2992869	4693861	47.78
Chr22	768181	1136189	47.65
Chr29	1254894	2724123	47.63
Chr22	763216	965576	47.57
Chr29	1117993	1496630	47.55
Chr01	404412	846768	47.54
Chr12	97388310	97801081	47.29
Chr12	97383465	97801969	47.25
Chr12	97388309	97798500	47.17
Chr29	1258362	1825501	47.17
Chr22	768181	1100370	47.12
Chr12	97383448	97798542	47.09
Chr29	1254893	2783231	47.08
Chr22	811658	1141007	47.07
Chr22	965575	1100194	47.01
Chr22	768181	1107207	46.94
Chr22	976148	1099460	46.86
Chr05	4175814	4693510	46.77
Chr22	972257	1095610	46.7
Chr22	976200	1122615	46.65
Chr22	801439	1136189	46.64
Chr22	801442	1136189	46.64
Chr22	801442	1136193	46.64
Chr22	802241	1136189	46.64
Chr22	802241	1136191	46.64
Chr22	802797	1136189	46.64
Chr22	804865	1136189	46.64
Chr17	79867346	80158121	46.6
Chr22	965575	1107207	46.59
Chr22	971504	1099292	46.55
Chr22	971556	1099516	46.54
Chr22	804865	1133371	46.45
Chr22	970445	1123429	46.42
Chr22	971436	1123429	46.4
Chr22	971534	1123429	46.4
Chr22	970445	1122451	46.39
Chr22	970445	1122495	46.39
Chr22	971400	1122370	46.37
Chr22	971435	1122370	46.37
Chr22	971436	1122370	46.37
Chr22	971400	1119915	46.29
Chr22	971436	1119915	46.29
Chr22	802797	1128361	46.2
Chr21	3779	162325	46.1
Chr22	812088	1093547	46.05
Chr22	812088	1123033	45.97
Chr01	397220	781337	45.93
Chr22	802797	1123429	45.92
Chr22	804909	1123429	45.92
Chr22	801442	1089836	45.91
Chr22	802797	1122713	45.91
Chr22	804865	1122987	45.91
Chr22	796382	1118451	45.9
Chr22	807103	1089562	45.89
Chr22	802241	1107207	45.75
Chr22	802797	1107207	45.75
Chr01	393754	766053	45.71
Chr05	4270618	4623797	45.71
Chr01	404413	781764	45.68
Chr22	807051	969508	45.41
Chr22	801168	975472	45.38
Chr01	404412	766052	45.31
Chr22	901351	1136189	45.29
Chr22	905369	1128361	44.5
Chr22	902518	1123429	44.14
Chr22	901625	1099749	43.97
Chr17	79920267	80165260	43.84
Chr29	1284815	3214525	42.78
Chr23	55273236	55325437	41.09
Chr23	55273238	55316441	36.14
Chr05	2	28718	31.87
Chr05	2	28655	31.81
ChrY	15098537	15162634	25.7
ChrY	15120015	15160846	21.8
ChrY	15120015	15162625	21.66
ChrY	15139965	15167941	17.11
Chr03	132637607	132669773	7.05
Chr03	132640144	132669773	5.3
* The SD regions without any ONT ultralong read coverage and with low coverage of ONT reads (<50) on the of autosomes except for the Y chromosome are located in the centromeric regions .

## Sheet: 8
Supplementary Data 8. Top 15 gene families with expanded gene copies in T2T-goat1.0 compared to the other 3 assemblies (ARS1, sheep ARS-UI_Ramb_v2.0, and Xinong Saanen Dairy goat).
Gene family ID	Assemblies				Chromosomes	Gene IDs
	T2T-goat1.0	Sheep (GCA_016772045.1)	Xinong Saanen Dairy goat (GCA_026652205.1)	ARS1 goat (GCF_001704415.1)
OG0000004	15	11	8	8	Chr05	IMCG5g00849, IMCG5g00850, IMCG5g00851, IMCG5g00852, IMCG5g00853, IMCG5g00854, IMCG5g00856, IMCG5g00857, IMCG5g00858, IMCG5g00859, IMCG5g00860, IMCG5g00861, IMCG5g00862, IMCG5g00863, IMCG5g00864
OG0000018	16	2	0	9	Chr28,Chr02,Chr03,Chr04,Chr05	IMCG28g00001, IMCG28g00003, IMCG28g00005, IMCG28g00008, IMCG2g00002, IMCG2g00005, IMCG2g00007, IMCG2g00009, IMCG2g00011, IMCG2g00013, IMCG2g00016, IMCG3g00002, IMCG3g00004, IMCG4g00004, IMCG5g01160, IMCG5g01164
OG0000027	17	1	5	1	ChrY	IMCGYg00085, IMCGYg00088, IMCGYg00089, IMCGYg00090, IMCGYg00091, IMCGYg00094, IMCGYg00095, IMCGYg00096, IMCGYg00097, IMCGYg00099, IMCGYg00100, IMCGYg00101, IMCGYg00102, IMCGYg00103, IMCGYg00104, IMCGYg00108, IMCGYg00117
OG0000037	14	0	0	8	Chr28,Chr02,Chr04,Chr05	IMCG28g00002, IMCG28g00004, IMCG28g00006, IMCG28g00009, IMCG2g00001, IMCG2g00003, IMCG2g00008, IMCG2g00010, IMCG2g00012, IMCG2g00014, IMCG4g00002, IMCG4g00005, IMCG5g01163, IMCG5g01166
OG0000044	12	1	2	5	Chr16	IMCG16g00420, IMCG16g00421, IMCG16g00422, IMCG16g00423, IMCG16g00424, IMCG16g00425, IMCG16g00426, IMCG16g00427, IMCG16g00428, IMCG16g00429, IMCG16g00430, IMCG16g00438
OG0000045	11	3	5	1	Chr17	IMCG17g00091, IMCG17g00093, IMCG17g00096, IMCG17g00098, IMCG17g00099, IMCG17g00100, IMCG17g00101, IMCG17g00102, IMCG17g00103, IMCG17g00104, IMCG17g00106
OG0000054	10	0	8	0	Chr10,Chr13,Chr19,Chr01	IMCG10g00696, IMCG10g00697, IMCG13g00523, IMCG19g00427, IMCG19g00428, IMCG19g00429, IMCG19g00430, IMCG19g00431, IMCG19g00432, IMCG1g00167
OG0000059	7	3	4	3	Chr06	IMCG6g00446, IMCG6g00447, IMCG6g00488, IMCG6g00489, IMCG6g00490, IMCG6g00491, IMCG6g00492
OG0000117	13	0	1	0	Chr01	IMCG1g00765, IMCG1g00770, IMCG1g00776, IMCG1g00778, IMCG1g00779, IMCG1g00781, IMCG1g00782, IMCG1g00783, IMCG1g00784, IMCG1g00785, IMCG1g00786, IMCG1g00787, IMCG1g00788
OG0000179	6	1	2	3	Chr09	IMCG9g00342, IMCG9g00362, IMCG9g00367, IMCG9g00387, IMCG9g00392, IMCG9g00393
OG0000190	9	2	1	0	Chr15	IMCG15g00383, IMCG15g00384, IMCG15g00385, IMCG15g00386, IMCG15g00387, IMCG15g00388, IMCG15g00389, IMCG15g00390, IMCG15g00391
OG0000265	6	3	1	1	Chr30	IMCG30g00111, IMCG30g00113, IMCG30g00123, IMCG30g00124, IMCG30g00125, IMCG30g00126
OG0000266	6	2	1	2	Chr30	IMCG30g00636, IMCG30g00637, IMCG30g00638, IMCG30g00639, IMCG30g00641, IMCG30g00643
OG0000303	6	1	3	0	Chr10	IMCG10g00616, IMCG10g00623, IMCG10g00633, IMCG10g00635, IMCG10g00639, IMCG10g00642
OG0000639	7	1	0	0	Chr15,Chr01,Chr20,Chr23,Chr30,Chr03,Chr09	IMCG15g00233, IMCG1g00772, IMCG20g00338, IMCG23g00071, IMCG30g00234, IMCG3g00796, IMCG9g00009

## Sheet: 9
Supplementary Data 9. Genes annotated on the Y chromosome.
Gene ID	Start	End	Gene copy	Gene symbol
IMCGYg00001	42769	51411	Two copies	PLCXD1
IMCGYg00002	55705	61160	Two copies	GTPBP6
IMCGYg00003	62393	65424	Two copies	GTPBP6
IMCGYg00004	68055	92743	Three copies	PP2A
IMCGYg00005	95314	100252	Three copies	PP2A
IMCGYg00006	100844	112675	Three copies	PP2A
IMCGYg00011	298995	310751	One copy	SHOX
IMCGYg00012	620459	637970	One copy	IL9R
IMCGYg00013	652941	720373	Two copies	IL3RA
IMCGYg00014	725104	751524	Two copies	IL3RA
IMCGYg00015	756278	760851	One copy	SLC25A6
IMCGYg00016	766796	785017	One copy	ASMTL
IMCGYg00017	785376	817614	Two copies	P2RY8
IMCGYg00018	829567	859360	Two copies	P2RY8
IMCGYg00019	872026	879030	One copy	AKAP17A
IMCGYg00020	891941	921561	One copy	ASMT
IMCGYg00024	1125368	1160483	One copy	DHRSX
IMCGYg00025	1250293	1252416	One copy	ZBED1
IMCGYg00026	1337881	1406516	One copy	CD99
IMCGYg00027	1406775	1426861	One copy	GYG2
IMCGYg00029	1452660	1457392	One copy	ARSL
IMCGYg00030	1479651	1495584	One copy	ARSH
IMCGYg00031	1573232	1596415	One copy	MXRA5
IMCGYg00032	1599957	1628789	Two copies	EIF2B
IMCGYg00033	1729617	1784445	Two copies	BDA20
IMCGYg00034	2203526	2217472	Four copies	ZFY
IMCGYg00035	2528593	2547870	One copy	PRPs
IMCGYg00036	2630859	2678151	Three copies	OBPs
IMCGYg00037	2696505	2746819	Three copies	OBPs
IMCGYg00038	2874067	2882069	Three copies	OBPs
IMCGYg00039	2967185	2972118	Two copies	BDA20
IMCGYg00040	3582937	3612811	Two copies	NLGN4Y
IMCGYg00041	3876526	3886310	Two copies	NLGN4Y
IMCGYg00044	4610539	4612048	Two copies	PUDP
IMCGYg00045	4625264	4669206	Two copies	PUDP
IMCGYg00046	4739008	4824113	One copy	STS
IMCGYg00047	5344638	5386052	One copy	PNPLA4
IMCGYg00049	6076430	6103114	One copy	ANOS1
IMCGYg00051	6919307	6980945	Three copies	TBL1Y
IMCGYg00052	6986582	7016503	One copy	GPR143
IMCGYg00054	7095015	7099604	One copy	AMELY
IMCGYg00055	7186008	7279537	One copy	OFDI
IMCGYg00056	7343194	7458853	One copy	USP9Y
IMCGYg00057	7544734	7545364	One copy	ARPC1A
IMCGYg00058	7548667	7590412	One copy	U2AF
IMCGYg00059	7664196	7845067	One copy	UTY
IMCGYg00060	7875054	7886080	One copy	DDX3Y
IMCGYg00062	7931666	8024400	Three copies	SHROOM2
IMCGYg00064	8078991	8079486	Three copies	SHROOM2
IMCGYg00067	8301660	8325048	Four copies	ZFY
IMCGYg00068	8394900	8439577	Two copies	EIF2B
IMCGYg00070	8630866	8649283	Two copies	PKC1
IMCGYg00071	8910905	8923666	Two copies	PKC1
IMCGYg00072	9145449	9162373	Three copies	TBL1Y
IMCGYg00075	9386375	9403299	Three copies	TBL1Y
IMCGYg00078	9647888	9652194	Ten copies	TSPY9P
IMCGYg00079	9727556	9737414	Nine copies	TSPY10
IMCGYg00080	10885274	10912643	Five copies	PRAME
IMCGYg00081	10943004	10944667	fourteen copies	HSFY1
IMCGYg00082	11045295	11078473	Two copies	PLCXD1
Gene1	11434281	11435933	fourteen copies	HSFY1
IMCGYg00083	11621652	11636233	Five copies	PRAME
IMCGYg00084	11882387	11942709	Four copies	ZFY
IMCGYg00085	11989843	12026067	Seven copies	TSPY1
IMCGYg00086	12116906	12118557	fourteen copies	HSFY1
IMCGYg00088	12382997	12426531	Nine copies	TSPY10
IMCGYg00089	12515472	12519428	Seven copies	TSPY1
IMCGYg00090	12569364	12573734	Ten copies	TSPY9P
IMCGYg00091	12642233	12673511	Ten copies	TSPY9P
IMCGYg00092	12756342	12820393	Nine copies	TSPY10
IMCGYg00094	13034052	13038001	Ten copies	TSPY9P
IMCGYg00095	13113655	13144929	Ten copies	TSPY9P
IMCGYg00096	13213159	13217721	Ten copies	TSPY9P
IMCGYg00097	13267653	13271609	Seven copies	TSPY1
IMCGYg00098	13339053	13388483	Seven copies	TSPY1
IMCGYg00099	13601543	13630387	Ten copies	TSPY9P
IMCGYg00100	13706033	13709976	Ten copies	TSPY9P
IMCGYg00101	13759565	13826943	Ten copies	TSPY9P
IMCGYg00102	13884456	13888398	Ten copies	TSPY9P
IMCGYg00103	14462055	14529342	One copy	TSPY4
IMCGYg00104	14651930	14664969	Nine copies	TSPY10
IMCGYg00105	14729166	14775568	Seven copies	TSPY1
IMCGYg00106	15086335	15087620	Four copies	ZFY
IMCGYg00107	15169274	15233320	Nine copies	TSPY10
IMCGYg00108	15297802	15346964	Nine copies	TSPY10
IMCGYg00109	15420413	15424781	Five copies	PRAME
IMCGYg00110	15473319	15484724	Seven copies	TSPY1
IMCGYg00111	15485859	15487615	Seven copies	TSPY1
IMCGYg00112	15519695	15550067	Five copies	PRAME
IMCGYg00113	15639253	15733558	One copy	CFAP251
IMCGYg00114	15768636	15811492	Five copies	PRAME
IMCGYg00115	16070149	16071819	fourteen copies	HSFY1
IMCGYg00116	16242269	16245483	Three copies	SHROOM2
IMCGYg00117	16604707	16635968	Nine copies	TSPY10
IMCGYg00118	17146549	17148731	fourteen copies	HSFY1
IMCGYg00119	17443980	17445646	fourteen copies	HSFY1
Gene2	17705886	17707555	fourteen copies	HSFY1
IMCGYg00120	17917096	17918763	fourteen copies	HSFY1
IMCGYg00121	18218450	18220154	fourteen copies	HSFY1
Gene3	18453965	18455637	fourteen copies	HSFY1
IMCGYg00122	18638459	18640127	fourteen copies	HSFY1
IMCGYg00123	18944202	18950583	One copy	SRY
IMCGYg00124	19179338	19179643	One copy	RT
IMCGYg00125	19184683	19206648	Nine copies	TSPY10
IMCGYg00126	19474886	19480928	One copy	BPL
IMCGYg00127	19502776	19511795	One copy	BCOR
IMCGYg00128	19823915	19839366	One copy	UBA1
IMCGYg00129	19844517	19850409	Nine copies	TSPY10
Gene4	20134427	20136100	fourteen copies	HSFY1
Gene5	20451376	20453048	fourteen copies	HSFY1
Gene6	20736144	20737812	fourteen copies	HSFY1

## Sheet: 10
Supplementary Data 10. Primers and TSPY and HSFY copy number using ddPCR.
Name	Location	Copy number identified in the Y chromosome	Copy number identified by ddPCR	Primer-F	Primer-R	Probe	Reference gene	Reference gene primer-F	Reference gene primer-R	Reference gene probe
HSFY_1	ChrY	14	7.99	ATTTTCTTTCACTCACATTTCCAC	TAGTGAAGCCGATCTTTGAACA	CTGATCACTTTCAACTAT	SRY	CGAAGACGAAAGGTGGCTC	TGTGCCTCCTCAAAGAATGG	AACTCAGAGATCAGCAAG
HSFY_2	ChrY		3.59	TTGGTGGGATGAGAGTGGC	AGCAGATCTTTGAAAAGTGTGTTG	CCATAAAGGTTAAGCTGT
TSPY	ChrY	27	25.36	CAGAAAGGATACCACGTTGGC	AAGCGTGACTTGGCTCAGAA	/	MC1R	CTCGTTGGCCTCTTCATAGC	GAAGTTCTTGAAGATGCAGCC	/

[truncated: 11 more sheets: 11, 12, 13, 14, 15, 16, 17, 18, 19, 20, RNA-seq]
