# Supplementary material for: Telomere-to-telomere genome assembly of a male goat reveals variants associated with cashmere traits
Source: Nat Commun. 2024 Nov 20;15:10041. doi: 10.1038/s41467-024-54188-z (PMC11579321; doi:10.1038/s41467-024-54188-z)
Supplement: Supplementary file 6 — Source Data [file 41467_2024_54188_MOESM6_ESM.xlsx]

## Sheet: Supplementary Fig. 10a
Supplementary Fig. 10a Summary of alignments for short reads in a comparison between T2T-goat1.0 and ARS1 as references.
Accession	reads_mapped		reads_properly_paired		reads_MQ0		mismatches		error_rate		pairs_on_different_chromosomes
	ARS1	T2T-goat1.0	ARS1	T2T-goat1.0	ARS1	T2T-goat1.0	ARS1	T2T-goat1.0	ARS1	T2T-goat1.0	ARS1	T2T-goat1.0
ERR219206	311608650	313009742	284112046	284937862	32188032	34776171	200996325	194615899	0.00722	0.00698	11469278	11173502
ERR219207	246428723	246603159	244959320	245244638	16284651	16931916	201157822	195405641	0.00655	0.00635	428767	383372
ERR219208	327401013	327910148	292838312	293124734	28323395	30687062	142868020	136451504	0.00489	0.00466	11233234	10848594
ERR219210	299135667	300204050	273381738	273878262	29915856	32223783	135546571	129791322	0.00516	0.00493	10681385	10443169
ERR219211	351509295	351896666	313594698	313691180	31447724	34119096	163280350	154879014	0.00506	0.00479	12603919	12075297
ERR219213	317818766	318405849	284473718	284747190	27430499	29829950	178059154	172186040	0.00634	0.00612	10792231	10490730
ERR219216	282929790	283149296	277086462	277589742	19423466	20671587	129183328	122795601	0.00467	0.00443	964854	820664
ERR219217	270766668	270982895	265080862	265586990	18698650	20015751	165360622	158720391	0.00615	0.0059	945988	805817
ERR2214950	463593611	511980284	460218650	504419014	26130267	31337720	371870475	791829696	0.00572	0.0105	1331721	1797872
ERR2214951	494444611	533403900	488800480	525869054	27309545	30643133	386377772	729414471	0.00555	0.00923	2383373	2679175
ERR2214952	574070475	611935701	569078684	605250686	34831620	38734964	409890888	704098098	0.005	0.00775	2049883	2308069
ERR2214953	569446455	572897778	553017240	556952858	42185987	44239627	734448001	769051543	0.00908	0.00946	6459839	6524006
ERR2214954	516567536	555931524	512319958	549383954	27576395	32012170	357814573	682762745	0.00486	0.00828	1779645	2250650
ERR2214955	511430752	551635375	507523744	545582698	26471704	29936060	385981435	724428185	0.00532	0.00886	1613741	2002278
ERR2214956	499232441	541752942	494880444	535091458	27934619	32808151	408175828	811865586	0.00582	0.0101	1799388	2249217
ERR2214957	531393524	568087485	525275118	560211256	32271273	35892471	412177974	732452803	0.00548	0.0087	2599697	2861134
ERR2214958	473810885	516093810	470078988	510085324	26233002	30502540	343967220	714609186	0.00515	0.00935	1529462	2001505
ERR2214959	539382159	579903671	534786692	573329720	31169893	34991944	421980065	768092200	0.00554	0.00893	1898654	2191316
ERR2214960	500825383	569227850	496495788	558039412	28770571	34194720	406251867	859417671	0.00576	0.0102	1700091	2172691
ERR2214961	512281018	550751413	507837662	544150382	29430185	34288878	402258560	768660735	0.00556	0.00941	1848793	2264771
ERR2214962	544308699	584578651	536005246	573766780	31618700	35328281	400607030	738976829	0.00521	0.00857	3611048	3967998
ERR2214963	503796542	546360187	499661002	539811698	28546277	33580455	381692672	773837226	0.00538	0.00956	1722952	2161079
ERR2214964	421974605	476283952	418263994	464425010	22155160	27171021	326385852	719901356	0.0055	0.0103	1498974	2124612
ERR2214965	605916427	646453044	598007722	635818686	39090166	44851866	473059468	843120321	0.00546	0.0088	3238485	3853130
ERR2214966	543023850	583638542	538288456	576660972	32296862	37182073	411477997	803273075	0.00537	0.00929	1988828	2443441
ERR2214967	544470395	584894394	538610968	577129516	31545820	35253918	401793827	722606362	0.0052	0.00833	2503665	2808100
ERR2214968	523022916	564530090	518418012	557611682	31161500	36048503	389808573	809695326	0.00533	0.0097	1909665	2363563
ERR2214969	441034623	504013139	437415280	491432694	27432887	33807793	337778175	766827303	0.00545	0.0103	1458710	2027891
ERR2309108	300097523	300439658	278918784	279417984	19305649	20590509	142938163	142886377	0.00478	0.00477	9811337	9749683
ERR2309109	317566080	317905087	301103394	301581718	19802401	20960882	145858526	147434583	0.0046	0.00465	7515962	7450379
ERR2309110	306690865	307554288	217118880	217655964	30110098	31335644	169215411	171766864	0.00562	0.00569	42479505	42547957
ERR2309111	318105220	318577073	249873330	250098340	25625930	26840447	172391595	175136151	0.00549	0.00557	32171172	32199134
ERR2309112	349778898	350236928	278301146	278572244	29493862	30814351	191752406	192124130	0.00554	0.00555	33809220	33782182
ERR2309113	339071517	339501769	276551426	276898436	26775176	27884666	178067814	172623880	0.00531	0.00514	29572520	29510707
ERR2309114	333575713	334074306	241950840	242140286	30291542	31266464	186886320	181906217	0.0057	0.00554	43507835	43496785
ERR2309115	344104037	344578820	264269802	264578260	30615234	31751352	187783406	181690217	0.00552	0.00534	37700229	37708865
ERR2309116	322484892	322922275	258667148	259027598	25095261	26028116	166551665	161144184	0.00522	0.00504	30149007	30092166
ERR2309117	304236662	304702407	207235998	207328658	27612289	28484996	168560273	164357373	0.00565	0.0055	45986932	45997498
ERR234316	437767144	438086122	433483540	434079516	24759814	26626821	194104429	193564592	0.00455	0.00453	1829626	1689769
ERR234319	448502861	448801901	442855956	443424576	28378934	30410173	185782917	184318995	0.00418	0.00415	2477362	2314325
ERR248918	485995311	486189272	478961722	479485278	30572480	32962255	227106381	225131313	0.00476	0.00472	2949844	2741915
ERR248931	450514855	477717098	445718112	472416906	23488860	27948566	181079557	213490820	0.00408	0.00455	2102546	2185350
ERR248932	441327982	441637392	436245068	436877944	25509047	27430127	183692752	181759660	0.00424	0.00419	2214002	2042466
ERR2534443	958598118	1001265065	947436180	985992024	71355117	81577440	798242336	1413262252	0.00602	0.00969	4335907	4886752
ERR2534444	877883329	841748051	813090566	778470858	94642197	94764841	905931190	1368183136	0.00741	0.0111	28136558	26038605
ERR276219	447991828	475087913	441122812	467722952	31711948	36939888	186738170	213760401	0.00423	0.00458	3076386	3129726
ERR297229	365267890	365555583	355669124	356218004	20582432	22330837	154501755	144685667	0.00429	0.00401	4481505	4345867
ERR299449	369527472	369846148	361084274	361695676	20946749	22413608	153981275	144147180	0.00425	0.00397	3917173	3775262
ERR299456	360460030	360736340	350524872	351041210	20040836	21427762	148807511	141198574	0.00419	0.00397	4627204	4500966
ERR313197	342721941	342967020	334559830	335052976	19509882	21072394	143979083	132061386	0.00427	0.00392	3774152	3651156
ERR313198	332331205	332577668	328164700	328679174	15777034	16758545	137271459	129661879	0.00415	0.00391	1835531	1702994
ERR313199	379773368	380062477	371200352	371763070	24448049	26508639	161186546	151203505	0.00432	0.00405	3985947	3846227
ERR313200	378118105	403362555	372588824	394772230	21806232	26617965	158230283	153816221	0.00421	0.00428	2439666	2572767
ERR313202	365351794	365613488	356720210	357418352	29106797	30877895	155760231	143260144	0.00432	0.00397	4023319	3782865
ERR313204	366098760	366372660	354324818	354910178	24265857	25819848	153855611	143503205	0.00425	0.00396	5528280	5349124
ERR313206	337915824	338149677	332626956	333130122	17606809	18910876	141423454	130188554	0.0042	0.00386	2308454	2177017
ERR313207	371656606	371914254	367035054	367620250	21410417	22929031	159554135	150124163	0.00432	0.00406	2001189	1833676
ERR313209	344428289	344685734	337421820	337991928	21713940	23208787	143430791	132495445	0.00421	0.00389	3244082	3085384
ERR313210	365749733	366010323	358088770	358636550	20526325	21787828	152562578	143337481	0.00419	0.00394	3446578	3296093
ERR313211	361675347	386128472	355768120	379130962	24571078	28882423	161495116	178443260	0.00449	0.00467	2648793	3055180
ERR313212	359297308	359563205	351257410	351798998	19031818	20175969	151332746	143300087	0.00424	0.00401	3663907	3526210
ERR313213	363957253	364206022	358514420	359142830	23827003	25440504	155329440	143845290	0.00429	0.00397	2424576	2222819
ERR313215	355459190	355722817	348611000	349129142	17279824	18435332	146699790	138460549	0.00419	0.00395	3137050	3012628
ERR315503	446128727	475462749	437070340	465395002	27038829	32299827	200300314	234250222	0.00454	0.005	4163366	4426894
ERR315506	459463293	495709540	448840644	483646556	31391222	37662194	196043084	238016120	0.00432	0.00488	4819284	5188420
ERR3281353	399903683	422707762	396667734	417268450	16824871	20354457	294257961	593227085	0.00527	0.00953	1274199	1632913
ERR3281354	478565229	534724640	473665770	524169118	25518867	32309548	419044465	1163586471	0.00673	0.0151	1911755	2661888
ERR3281355	459546105	497975350	455321612	489723128	22698577	27158059	387649162	991357122	0.00638	0.0137	1695585	2406282
ERR3281356	416234746	397778217	384541406	368317742	65178612	67658500	416223037	375612793	0.00729	0.00689	14531818	13311326
ERR3281357	366470868	397029204	362220434	390310276	24744903	29096272	309724811	751995736	0.0063	0.013	1735559	2105812
ERR3281358	477427544	508220354	472682158	500117616	19808678	23834210	371879917	676822885	0.00549	0.00901	1908712	2411749
ERR3281359	388912824	389273136	384789884	385604302	21818486	23026495	309755539	309653590	0.00595	0.00594	1676182	1463316
ERR3281360	414408627	414871784	409754802	410706628	27490176	29053899	350650666	350251408	0.00643	0.00642	1858333	1656109
ERR3281361	623283988	668438559	617457600	658693698	28047799	32768754	501344239	1247212272	0.00604	0.0128	2325472	2924916
ERR3281362	498772395	533079632	494337540	525541420	22037167	26087244	398698233	1023017501	0.00605	0.0132	1785764	2333673
ERR3281363	471051885	495069679	467368578	489163822	18126529	21138973	345197084	693831799	0.00526	0.00951	1417318	1721266
ERR3281364	508224890	553444136	503628594	542775246	23669871	29047773	410074144	958757968	0.00592	0.0119	1778788	2413546
ERR3281365	511809133	544337985	507424706	536812470	31298390	37812274	407935185	867783572	0.00581	0.0109	1748057	2251338
ERR3281366	409961134	410398076	406405646	407327770	23576347	25015652	350616248	351957803	0.00643	0.00645	1383462	1193304
ERR3281367	381664130	382082075	378318496	379203944	21381620	22811753	324581689	324683732	0.00639	0.00639	1309052	1121597
ERR3281368	414338370	414765551	410404362	411460528	29017493	30820595	342981737	341269567	0.00617	0.00614	1575501	1297966
ERR3281369	514756332	547684435	510609662	540375366	29806016	35378097	390592045	807915589	0.00546	0.01	1678347	2165725
ERR3281370	479146186	508913488	474854270	501699942	32416623	39223917	358665785	727245106	0.00538	0.00973	1748851	2229727
ERR3281371	417688903	437380627	414156294	431714638	25213882	29174315	308121007	589226592	0.00527	0.00914	1429192	1781476
ERR3281372	431710293	459659572	427295350	452400894	34562640	41160334	357261751	786078847	0.0061	0.0117	1832451	2361337
ERR3281373	602706459	647171894	597710694	638013960	39514163	48812097	448280916	1017934825	0.00544	0.0108	2038367	2693779
ERR3281374	123356604	123485000	122346718	122642332	7384818	7851443	99952290	99686752	0.00605	0.00603	391255	320185
ERR3281375	492529778	529685020	488050672	521742520	30368251	37400706	415717535	1001179654	0.00633	0.013	1787765	2475627
ERR3281376	493891192	528195511	489478288	520628740	28279259	34397005	403696115	953587505	0.00607	0.0124	1759129	2353675
ERR3281377	393032465	415475484	389776684	410573888	22434122	26810849	301152528	598362395	0.0055	0.00979	1316737	1551938
ERR3281378	493644650	531228235	488503540	522532832	35301032	42365427	414298545	1061288406	0.00638	0.0138	2126198	2865266
ERR3281379	497091685	520425646	492812262	514109428	27745864	33038171	371584933	723184418	0.00536	0.00943	1731184	2087856
ERR3281380	421266101	447062811	417470986	441196684	28685407	33948364	349856953	754249704	0.0061	0.0115	1561010	1885531
ERR3281381	379524973	379936130	376370230	377202614	16708661	18033676	333259960	335061310	0.00664	0.00667	1207140	1058479
ERR3281382	419744781	420237525	414290004	415318350	28153201	29896909	370857279	370500381	0.00675	0.00673	2224955	2025393
ERR3281383	411119699	411566095	405541716	406726312	29653138	31005195	348971742	344593848	0.0064	0.00631	2302339	1971677
ERR3281384	470590037	499699303	464300412	490863494	41729784	50647845	364509574	727337357	0.00558	0.00993	2672975	3165558
ERR3281385	500515310	523774074	493096992	514339396	32232212	38232085	396118116	712353308	0.00565	0.00925	3194353	3541636
ERR3281386	483016952	504907408	478720282	498717638	21224687	24827500	356117161	685143198	0.00527	0.0092	1731388	2045040
ERR3281387	460775090	487038038	456510794	480424322	22227239	26204661	372065820	797938715	0.00591	0.0112	1740298	2153830
ERR3281388	410691759	441386796	405754516	432748962	25028547	30470520	346539119	648504779	0.00598	0.00996	2057673	2699404
ERR3281397	521962661	558317710	514992496	548542192	43179439	51154753	441459060	1062987868	0.00638	0.0131	2896507	3515561
ERR3281398	726227320	794246694	717919100	780290006	58455639	71816082	642491636	1642310807	0.00674	0.0143	3372909	4338405
ERR3281399	539731439	444530040	533251670	434380532	34726430	32237567	483401465	1003911899	0.00694	0.0158	2560148	2544052
ERR3281400	413875102	447819218	407109356	437718294	35192308	42052845	368392398	896447170	0.00673	0.0138	2916977	3459337
ERR3281401	377894369	409039499	372667398	400337514	31638982	38545591	313527133	592018719	0.00589	0.00982	2173492	2699467
ERR3281402	636344977	691662814	629656212	679596670	34445358	41621532	526411840	1369370812	0.00627	0.0137	2682146	3522526
ERR3281403	430055311	454976757	425853388	448586884	22403154	26080760	333232895	701305276	0.00563	0.0105	1703120	1995701
ERR3281404	499721774	535252838	492910472	524220570	32790389	39541949	419615863	778037629	0.00596	0.00986	2857907	3589081
ERR3281405	495816243	527829599	488258470	516166814	33935688	40017987	407777163	733031380	0.00581	0.00941	3257816	3932990
ERR3281406	390330376	417378776	384188590	407801044	30608464	37385592	293549359	546314289	0.00533	0.00888	2624353	3275832
ERR3281407	475491275	509192796	468782066	499547248	42334373	49184052	396809801	986867116	0.00633	0.0134	2805947	3312895
ERR3281408	446323419	479238837	442344734	472039896	20807479	25401767	370894321	951264905	0.0063	0.0137	1571426	2229709
ERR3281409	400121954	400630441	396088128	397148228	22845537	24502926	348437470	348212751	0.00672	0.00671	1553622	1364328
ERR3281410	508171628	552715331	498631052	538231756	46213569	56236300	430246050	833537297	0.00604	0.0103	3944038	4658471
ERR3281411	597627631	644160900	590102768	631527008	40167957	48039815	500506396	949790435	0.00594	0.01	3139658	3914652
ERR3281412	446070924	472764272	438635006	462075520	45837253	52087738	363825205	649147797	0.00578	0.00931	3166615	3599095
ERR3281413	373242881	373652792	360534546	361956782	54875995	58764503	341341652	322599774	0.00665	0.00628	5473510	4866105
ERR3281414	384541025	412577200	379795582	404554338	26628268	31779787	320491309	593074677	0.0059	0.00974	1981517	2534095
ERR3281415	400723424	401237889	396964064	398157998	20439575	21518234	351636599	351387849	0.00676	0.00675	1441876	1205644
ERR3281416	487275608	534550294	479327204	521996546	42751167	52487598	438673302	1115097070	0.00686	0.0145	3435959	4194196
ERR3281417	389800693	390248452	384270664	385363742	32622125	34865445	327347506	321532152	0.00627	0.00616	2221029	1930402
ERR3281418	502737438	537870320	498079372	529947954	30454435	37029999	411104926	939151070	0.00605	0.012	1868710	2437221
ERR3281419	332081997	332387347	327007984	327925456	32531019	34262735	261248275	255028926	0.00581	0.00567	2120611	1791312
ERR3281420	523567003	559350612	519155166	551952624	28028346	33195666	454794492	1064576120	0.0065	0.0131	1695324	2209499
ERR3281421	452860136	489034463	449437026	482975912	19663288	23668879	378923527	961201628	0.00632	0.0135	1271561	1731578
ERR3281422	918984868	994265339	908468464	978412442	79567752	95726290	805128676	1976567826	0.00663	0.0137	4290295	5184203
ERR3281423	575763525	618885029	569915420	609111702	36106769	43203388	465287122	1125962485	0.00603	0.0125	2372196	3014330
ERR3281424	563538045	604112590	557799146	594727568	36328126	43373337	459986342	1112603516	0.00611	0.0126	2338940	2967805
ERR3281425	442927034	470082535	437082688	461735046	40078864	47525965	358854911	764626425	0.00594	0.0111	2436068	2920853
ERR3281426	525136743	566317156	520323040	558301026	28296934	33644369	450574064	1094962135	0.00645	0.0133	1882956	2406005
ERR3281427	567969157	617328916	555903226	599725040	64945953	78411028	488591966	918452142	0.00613	0.0101	5118101	5975261
ERR3281428	542405610	573416256	536679026	563783556	29188699	34514348	407165971	716626148	0.00527	0.00845	2369869	3075844
ERR3281429	445601976	446047023	439637266	440830348	39445040	41560239	384727055	378124982	0.00654	0.00643	2418183	2053808
ERR3281430	918528508	996023633	905020144	976778480	61955238	75457226	800835357	2009981751	0.00662	0.0139	5620689	6567649
ERR3281431	437842226	463805624	432916446	456879630	33430257	39415911	330256817	653437365	0.00542	0.00959	2024918	2308411
ERR3281432	496782751	521394285	492894936	515432918	22784086	26403814	369895249	715382170	0.00533	0.00931	1529127	1819248
ERR3281433	385300574	385705875	381754870	382714846	21637801	22945778	313936810	310895752	0.00601	0.00595	1387994	1163581
ERR3281434	449928415	473741753	446178316	467890436	21877315	25525960	355711055	718950094	0.00572	0.0103	1491688	1832554
ERR3281435	411142892	452143640	407437946	444959554	23397386	29373702	355736148	929712544	0.00658	0.0142	1424503	1993717
ERR3281436	414365489	414832473	407571622	408936244	36432084	38241410	357383552	347894162	0.00655	0.00637	2893696	2463311
ERR3281437	416211785	416646511	410573496	411891412	38338768	40106114	361553029	352785959	0.0066	0.00644	2294081	1876674
ERR3281438	874828400	936242379	868329254	925861344	42682085	50702781	740597738	1795850998	0.00637	0.0132	2592074	3253376
ERR3281439	462051008	483602969	457578186	477795288	30994619	35294575	340350109	629204159	0.00525	0.00882	1898505	2048513
ERR3281440	432396300	462511172	424816464	452446354	45842832	55641739	343055398	721074968	0.00577	0.0107	3252317	3621637
ERR3281441	433111729	433588655	424992894	426445240	50062441	53293422	367566621	360806884	0.00636	0.00624	3359797	2860308
ERR3281442	440322245	440675649	435504966	436689006	33764929	35325695	345842507	344613861	0.00571	0.00568	2060240	1613446
ERR3281443	414463522	414936105	407209582	408616978	43808833	46297292	366465104	363444904	0.00673	0.00667	3085250	2631906
ERR3281444	513746749	552673770	507413422	543375040	45425477	53871423	431258857	1060454302	0.00633	0.0132	2633341	3144718
ERR3281445	442064459	442517874	434649836	435877536	39856916	42313965	378658511	377770416	0.00649	0.00647	3242941	2860445
ERR3281446	1824929816	1778269598	1783907564	1731864674	281288415	294458986	1650199910	3310244704	0.00678	0.0128	17408761	17695978
ERR3281447	569931933	570868776	562002158	564488382	56254520	59523045	520096673	515894588	0.00704	0.00698	3127543	2513476
ERR3281448	481035137	517333886	466071742	498134802	62897991	75265204	420970819	782143142	0.00625	0.0103	6665353	7365124
ERR3281449	557148488	597639528	546909468	582489428	55806953	67689145	419242663	802182781	0.00535	0.00912	4429460	5294460
ERR3281450	481000017	512561904	474126078	501826400	38761530	47204693	377929689	662601199	0.00552	0.00876	2913180	3526813
ERR3281451	844722382	845523989	830691962	833129138	81157886	85794297	699657440	694352675	0.00629	0.00624	5774114	4877999
ERR3281452	934866395	935710758	924744810	926523012	48191170	51789718	751691106	766476209	0.00602	0.00614	4101763	3653620
ERR3281453	522937671	556211780	517410276	547066194	25176621	29950323	403726853	741661448	0.00544	0.00902	2254476	2777717
ERR3281454	786490015	787212555	776811494	778472588	53419069	57027168	657665830	665525534	0.00628	0.00635	3926040	3437260
ERR3281455	532160047	581380233	522141740	564439940	56176531	69054202	450341262	913875025	0.00608	0.0107	4234384	5152560
ERR3281456	701879334	702685544	693835288	695573688	39360493	41682724	590337660	600555281	0.00653	0.00663	3252141	2858366
ERR3281457	799384835	800202998	789660950	791485718	51365083	55014318	657841459	666253192	0.00632	0.00639	3965864	3484346
ERR3281458	389204850	418876592	381109524	407687224	43496192	52592125	337835155	630569396	0.00618	0.0102	3388553	3904212
ERR3281459	748200237	749066401	739706784	741454188	47025737	50390719	612879738	621029612	0.00631	0.00639	3361997	2984815
ERR3281460	388642284	417167328	382328122	407798102	40579479	48018804	320992019	584358904	0.00585	0.00949	2655303	3089639
ERR3281461	516085939	543713218	508307818	532791102	46640303	54573070	397872369	682139397	0.00541	0.00849	3368356	3881990
ERR3281462	354467341	354731253	347929732	349076210	37698620	40270046	276940300	267314412	0.0055	0.0053	2855250	2324963
ERR3281463	782182673	783044068	773544798	775531900	45657947	48234860	650190650	657907087	0.00641	0.00648	3512268	3023991
ERR3281464	762740282	763579746	755187784	757082994	40066963	42146950	646897120	656439234	0.0065	0.00659	3025132	2602768
ERR3281465	769756500	770652254	759261192	761103240	46612985	50249493	633212999	639120078	0.00633	0.00638	4220261	3777932
ERR3281466	791660499	792473956	782192654	784258826	56596470	59503012	674751109	678700869	0.00657	0.0066	3882097	3274375
ERR3281467	789974947	790681938	780829892	782702374	56911757	60204367	654526594	657636568	0.00617	0.0062	3779898	3179604
ERR3281468	750143797	751104455	740899880	742927802	52910320	56498639	639291859	644950881	0.00652	0.00657	3650881	3167888
ERR3281469	802292992	803126162	788960894	791639712	86250870	90708064	698255683	686953823	0.00669	0.00658	5511401	4549418
ERR3281470	739119055	739853550	728155226	730133358	73063836	77379009	628004285	625042096	0.00653	0.00649	4589180	3944941
ERR3281471	448768158	479887329	438520154	465861078	57175346	69186577	349415559	643003266	0.00554	0.00911	4438730	5156881
ERR3281472	396138982	396501022	377819444	379158088	48529476	52781877	358737972	341447425	0.00646	0.00615	8127634	7503636
ERR3281473	686755521	687481981	677975832	679539824	44152980	46946615	587895188	594471678	0.00664	0.00671	3583582	3209098
ERR3281474	425081730	448892982	419179252	440229290	36982406	43780023	329702958	549232932	0.00542	0.00828	2480183	2883258
ERR3281475	830861441	831751395	810121204	812330858	78750612	84022085	717938458	708867253	0.00666	0.00657	8915248	8135249
ERR3281476	349654051	349989727	345331796	346241026	20904559	22213719	287454442	285588750	0.00587	0.00583	1784870	1515683
ERR3281477	779651772	780678834	772817556	774764792	32698505	34492147	672210303	679555480	0.00654	0.0066	2623069	2307045
ERR3281478	810135156	810973113	801995966	803681702	43663049	46063916	687494978	687734335	0.00647	0.00647	3280426	2905610
ERR3281479	815833225	816771741	807358932	809284026	45465278	48091440	718044563	720850953	0.00677	0.00679	3406342	3000950
ERR3281480	824877402	825727184	814699394	816496380	45542579	47942812	709586130	709533177	0.00656	0.00656	4227040	3816935
ERR3281481	817192192	818129956	809768096	811627552	37343270	39431268	687182081	690315550	0.00638	0.0064	2914704	2553593
ERR3281482	922911892	923897890	913170790	915255000	46048579	48529377	778885313	783095105	0.00649	0.00652	3906382	3442601
ERR3281483	901649736	902493952	893271808	894971674	36706676	38748145	738933432	748499380	0.0061	0.00617	3275243	2914163
ERR3281484	760253810	761282789	753903360	755738304	28530963	30093476	644625704	655770420	0.00642	0.00652	2376745	2122500
ERR3281485	838053865	839006861	830524080	832319360	35292266	37022160	695115608	703504439	0.00636	0.00643	2945520	2649328
ERR3281486	880592957	881557817	871408074	873309180	43765902	45846467	748868774	754922653	0.00647	0.00651	3707368	3339954
ERR3281487	766325746	767491630	759144132	761346740	31617726	33112478	701661524	714381731	0.00696	0.00708	2634473	2367817
ERR3281488	711935907	712683623	705772656	707167188	27937867	29387424	596998705	604407279	0.00642	0.00649	2415199	2181132
ERR3281489	825497595	826429953	816447014	818264430	49805842	52485978	702621102	703025989	0.00646	0.00645	3642619	3264947
ERR3281490	905664268	906775817	897104976	899320678	40811269	42767825	770182123	776172635	0.00648	0.00652	3294615	2895396
ERR3281491	860678012	861532471	852570182	854268242	34820325	36648629	704664575	714076851	0.00609	0.00617	3212511	2882482
ERR3281492	862796824	863948671	854073786	856352024	46134752	48503415	731941757	738334860	0.00637	0.00642	3427949	2980065
ERR3281493	182410136	182583391	180602004	180912334	8317972	8874652	144240425	145848549	0.00581	0.00587	724651	665169
ERR3281494	824319549	825249909	815313952	817148750	45551907	48024415	705789793	710142095	0.00654	0.00657	3589802	3220981
ERR3281495	582854240	583636948	577574108	579091408	24030631	25302630	521516662	528766763	0.00675	0.00683	1962384	1742914
ERR3281496	802238867	803129325	794970516	796850636	39255053	41390773	689089422	693945035	0.00664	0.00668	2835129	2452669
ERR3281497	855912351	856910867	848775434	850659232	32921345	34625873	718556633	726806302	0.00638	0.00645	2750389	2436313
ERR3281498	903784409	904863267	895666546	897770050	35117024	36784167	765712749	776121684	0.00646	0.00654	3054905	2710044
ERR3281499	106221620	106307934	105284628	105465708	4259591	4501213	76112052	77047185	0.00513	0.00519	369151	324250
ERR3281500	812808598	813630873	805240274	806773190	36374744	38711625	680296845	687668438	0.00633	0.0064	3022548	2734277
ERR3281501	953625646	954661328	945158080	947199032	41255691	43277854	795025309	799635131	0.00634	0.00637	3301297	2948487
ERR3281502	984447888	985569118	975295552	977366484	43635710	45768547	824896713	833724906	0.00646	0.00652	3610966	3283765
ERR3281503	555278896	598141825	549390694	587659850	28518533	34445235	441473325	832617036	0.00561	0.00942	2423043	3194629
ERR3281504	730580710	731335439	723462552	725022984	34800605	36637853	629700762	632995028	0.00661	0.00664	2851984	2533866
ERR3281505	469011720	508086618	464899836	501204288	25419534	29985513	402990473	947972370	0.00636	0.0128	1623137	1987886
ERR3281506	909257946	910377288	900880436	902953604	38320362	40545306	783115222	790309871	0.00659	0.00664	3229046	2910653
ERR3281507	844375473	845143580	836106552	837778546	41057388	42938531	704655606	707384231	0.0062	0.00622	3320973	2909826
ERR3281508	841278423	842149183	833378316	835141440	42972579	44608811	709985158	713760633	0.00637	0.00639	3156169	2764608
ERR3281509	751006027	751735424	743613106	745196898	40713875	42560825	620531804	620959670	0.0062	0.0062	3003305	2626424
ERR3281510	936541416	937551596	926987236	928973760	44384957	46488726	787627927	795556933	0.00644	0.0065	3805284	3412533
ERR3281511	422244867	454126542	417719032	445935620	22106361	26947656	334945671	631143814	0.0056	0.00941	1838915	2448813
ERR3281512	759730775	760452722	752997066	754509972	32616894	34001027	637136566	640144418	0.00635	0.00637	2686903	2358981
ERR3281513	856166001	857090525	848532656	850294072	37069874	39099433	709666497	714975906	0.00641	0.00646	3004363	2696461
ERR3281514	614876327	615553866	609292142	610624970	27954476	29455960	509779027	510116722	0.00621	0.00621	2174793	1935234
ERR3281515	847436731	848215281	840152348	841758114	35722120	37482144	692283043	694116697	0.00606	0.00607	2878522	2520200
ERR3281516	825445257	826334284	818435528	820212832	31368839	32600970	692047509	695391139	0.00634	0.00636	2697708	2353931
ERR3281517	842870684	843681107	834890870	836800154	42647473	44838206	709416629	697553903	0.00637	0.00625	3185829	2725250
ERR3281518	485131579	524307745	481063176	517273536	25707955	30074767	404092071	956887727	0.00618	0.0125	1593496	1985606
ERR3281519	351302120	790757474	347992759	784517030	18914477	45614686	304476120	707224489	0.00646	0.00689	1314143	2455959
ERR3281520	735142588	735976766	728466446	730379866	38110271	39578940	646940474	636201263	0.00678	0.00666	2638742	2204719
ERR3281521	796284933	797174444	789013664	791181642	43176572	44522242	676906053	661653339	0.00652	0.00637	2830162	2285371
ERR3281522	740288118	740962028	733700376	735388726	39002983	40474415	596594585	584799985	0.006	0.00588	2645332	2190179
ERR3281523	831179373	831980638	823623552	825537398	44522057	46373253	703293887	690752253	0.00631	0.00619	3022107	2524139
ERR3281524	855686317	856583672	848332560	850354148	44735711	46854688	731000305	719525771	0.00646	0.00635	2922488	2439174
ERR3281525	736713811	737410824	729161710	730732256	33504858	35215874	619847322	610247272	0.00636	0.00626	3080548	2713909
ERR3281526	788108783	788944572	780750214	782461516	34396148	36454312	661362169	653996463	0.00643	0.00635	2953888	2610010
ERR3281527	334615888	334895269	331012654	331772336	17662211	18701192	252513084	245173600	0.00529	0.00514	1504037	1274137
ERR3281528	714552686	715278104	707019914	708299142	30979738	32645930	615093305	620156773	0.00658	0.00663	3042122	2823520
ERR3281529	823336375	824275317	815116612	816966012	39943752	41770568	698517931	700739146	0.00652	0.00654	3281117	2917129
ERR3281530	721268483	721949853	714911746	716171648	29256401	30705907	576467113	578817823	0.00598	0.006	2483975	2238569
ERR3281531	757586887	758343081	750275150	751930876	37049186	38648435	632196419	632330845	0.00627	0.00626	2910465	2523474
ERR3281532	200530454	200791296	198695702	199158704	8711347	9117471	175084645	176903849	0.00698	0.00704	700184	632078
ERR3281533	716685579	717423932	710065004	711586984	34507631	36199482	595798116	598327583	0.00632	0.00635	2618802	2307571
ERR3281534	753299450	754063420	746487238	747864908	33865302	35488896	623450588	627407360	0.0063	0.00634	2732356	2482574
ERR3281535	694275619	695003405	687570306	688987304	32007840	33620576	586094923	588884297	0.00638	0.00641	2719525	2446986
ERR3281536	790629441	791462221	782724494	784308292	37076401	38864583	646388545	649927189	0.00624	0.00627	3178863	2875311
ERR3281537	851350793	852330739	843260108	844985456	34423821	36428544	706853383	713494838	0.00641	0.00647	3133959	2870474
ERR3281538	727009814	727663455	720690876	722086472	28319728	29660635	572450983	575045510	0.00583	0.00585	2499801	2172984
ERR3281539	831122079	831906912	823990934	825537184	30074643	31531310	673099153	676708682	0.00605	0.00608	2853530	2557648
ERR3281540	840070958	841013057	832649876	834616210	36703451	38500250	702221989	704591554	0.00643	0.00645	2887364	2497201
ERR3281541	791559512	792320180	784557378	786097116	33180021	34701606	641386182	644391204	0.0061	0.00612	2806557	2486549
ERR3281542	469236466	500365932	465654976	494415528	17466492	20073953	359530288	857060941	0.00567	0.0117	1386274	1693146
ERR3281543	476535173	514365362	472112278	506508770	20476529	24628621	394315425	1043117399	0.0063	0.014	1759434	2356377
ERR3281544	568253883	335641238	563258602	331350678	28722596	18019494	464790187	582031204	0.00614	0.0119	1942065	1307815
ERR3281545	404785864	405289842	401149192	402267486	19266059	20233899	348427503	344744417	0.00661	0.00653	1393275	1172079
ERR3281546	491569564	534593340	486630152	526230738	26106943	31922842	429973350	1083891111	0.00663	0.014	2002541	2542613
ERR3281547	444033781	479786311	439720852	472473178	23761244	28206092	389249814	947794636	0.0066	0.0136	1746783	2186093
ERR3281548	397342072	397774352	393554220	394535490	18263611	19297507	336532668	332802169	0.00644	0.00636	1521226	1301489
ERR3281549	428671311	464356674	403557878	433714872	56913046	72789458	374880984	692521136	0.00628	0.0102	11100066	12496088
ERR3281550	452836985	489247237	441585792	473022586	50459292	63726564	371959131	696637661	0.00585	0.0097	4915755	6009614
ERR3281551	516369390	563509188	509503266	551803834	32565197	41299079	460702492	1161899120	0.00677	0.0143	2903152	3786911
ERR3281552	475087050	505790268	460034482	486334990	44635334	55720295	393329704	656846670	0.00582	0.00882	6668023	7627938
ERR3281553	413817143	446840024	401853504	430418926	45767338	58117265	363545488	648539609	0.00624	0.00989	5228288	6181126
ERR3281554	394722067	395274618	384268982	385562646	42404004	45728354	355116728	346269560	0.00692	0.00674	4487809	4124214
ERR3281555	564316021	564837428	559481468	560614672	23973816	25287063	455357625	457148477	0.00598	0.006	1845344	1586166
ERR3281556	486228440	530597132	482101462	522383310	21718790	25818579	407001506	1087904158	0.00637	0.0142	1608286	2203800
ERR3281557	499268665	545568658	494754822	536508844	20983385	25803461	429233430	1134646085	0.00654	0.0144	1767823	2517996
ERR3281558	518092822	551268451	512659008	542271206	24058052	27971468	410970853	774106520	0.00563	0.00951	2234742	2864972
ERR3281559	459146413	459655622	455409776	456388836	19261433	20306836	382469695	386267805	0.00622	0.00628	1399459	1239779
ERR3281560	420852651	421324291	416194078	417243600	25591122	27172098	357874139	357858273	0.00652	0.00652	1855357	1615271
ERR3281563	448839992	482165822	437192806	466690024	55822424	68038286	382194713	691148595	0.00606	0.00976	5021097	5626878
ERR3281564	462876090	489139165	456583734	479341258	27306050	32332806	342546150	599596717	0.00519	0.00829	2684824	3361974
ERR3281565	518273128	518818291	509733520	511072752	41343143	44445851	431857354	428097415	0.00632	0.00626	3583353	3194131
ERR3281566	376908815	377397680	347407796	348068368	28563430	29788539	348313798	348431832	0.00657	0.00656	12872966	12750572
ERR3281567	447627053	448160783	439558774	440956260	40073458	42377353	390774922	382715956	0.00666	0.00651	3408956	2988731
ERR3281568	478517088	506058842	472001588	495840218	30315718	35984553	386725719	677100165	0.0057	0.00906	2770724	3469315
ERR3281569	404714218	405251794	389727284	391193544	46131875	49009009	366054153	353657078	0.007	0.00676	6385958	5882397
ERR3281570	477540042	506019420	468684552	493297130	43697304	52331816	385070363	636812510	0.00565	0.00852	3850529	4551022
ERR3281571	419825528	444785558	413649750	435518308	34615115	42744606	354217177	607626843	0.00595	0.00925	2561751	3276358
ERR3281572	364081897	364447762	353773508	355011734	37964784	40837352	316883709	304552650	0.00629	0.00604	4229771	3738527
ERR3281573	408086490	450880105	392227074	430116488	47931353	60650127	393171158	767100722	0.00694	0.0116	6878622	7923017
ERR3281580	480796084	524313447	476853176	516090760	17763930	21795619	396467096	1107210792	0.00635	0.0146	1525999	2317987
ERR3281581	488014521	531456327	484048076	524350848	21113836	25227825	415579739	1074596518	0.00646	0.0139	1492194	1942518
ERR3281582	557129308	557675267	550025964	551685900	35973203	37753834	457080332	444229551	0.00614	0.00597	2851962	2328574
ERR3281583	532445141	568629799	526730312	558810464	28980590	34063770	423221537	965933082	0.00585	0.0116	2363196	3160986
ERR3281584	463975281	503266435	457456280	493323048	34484765	41859689	389347652	1062826680	0.00647	0.0146	2710572	3385966
ERR3281585	517943744	562263715	512465354	553513806	28566064	34892133	438563081	1128035005	0.00642	0.0138	2147547	2667547
ERR3281586	561820370	604624711	552585542	591018146	50626046	59915071	471053685	913819026	0.006	0.0103	3933893	4610023
ERR3281587	553176826	553822839	547543310	549110890	35335286	38016708	471361948	467367734	0.00649	0.00643	2180149	1800594
ERR3281588	411854240	439632312	408324214	433764308	20894250	24972839	327424733	840833352	0.00602	0.0131	1400683	1850907
ERR3281589	369959407	370313934	366589360	367333304	18404726	19919019	307171959	309652500	0.00638	0.00643	1357852	1197109
ERR3281590	455903143	456451853	451933238	453151670	25595882	27073745	380179182	382134009	0.00635	0.00638	1546063	1284860
ERR3281591	503773254	504348078	498799196	500110712	31079849	33088119	423232510	421249889	0.00642	0.00638	1908012	1610376
ERR3281592	436552027	467728930	431291126	460066946	27827432	32578013	359306382	905541953	0.00624	0.0133	2214005	2571685
ERR3281593	431146859	467999477	424018090	457205574	42149481	51243446	368562277	689265780	0.00607	0.01	2990441	3565372
ERR3284985	497033847	497475406	492398810	493530920	22430482	23379609	397918810	391458544	0.00589	0.00579	1875543	1577546
ERR3284986	476551993	476979464	472508712	473461656	19973898	21170633	387632416	383312452	0.006	0.00592	1609762	1391496
ERR3284987	375714249	376106472	372258950	373215556	17418019	18140404	312903680	309062810	0.00624	0.00616	1397388	1152106
ERR3284988	569578199	614771958	550726520	591372314	64719799	78867080	504810134	1195306339	0.00669	0.0134	8439699	9417607
ERR3284989	500350583	500899118	495966674	497049860	21978669	23025234	413162410	416940511	0.00634	0.00639	1679943	1488119
ERR3284990	427324286	427719525	423066244	423941088	21650589	22748157	335286547	336110492	0.00579	0.0058	1724547	1526183
ERR3284991	371294457	371624610	367668152	368398728	21466692	22608510	301856656	301663353	0.00605	0.00604	1495069	1295105
ERR3284992	461759269	505380915	456382292	495984928	29503478	36166829	404098001	1062643220	0.00667	0.0145	2212449	2833802
ERR3284993	423354208	423833649	417768854	418881274	26173679	27578106	360361240	359613367	0.00657	0.00655	2312500	2038691
ERR3284996	116539479	116662166	115445222	115738398	6394274	6684859	94047896	92468959	0.00611	0.006	438267	365819
ERR3284997	479568791	519456070	472496614	508892170	41187910	48966528	413328506	1038641351	0.00655	0.0138	2980044	3594998
ERR3284998	418527573	462951643	414581090	454985452	25158000	31121993	365262620	999385656	0.0067	0.015	1560633	2136329
ERR3284999	476251873	476737111	470456894	471700756	33247557	34910241	402508755	394594441	0.00654	0.00641	2334867	2003184
ERR3285000	486561688	534754890	481953256	525621754	24477409	29631934	440272357	1166569865	0.00694	0.0151	1817518	2419860
ERR3285001	480124804	518259396	475469106	510509278	29348120	34675860	400661603	1050268944	0.00638	0.014	1899693	2413375
ERR3285002	529467245	574708454	522960262	564672108	39993517	48487339	442132132	1140488778	0.00635	0.0137	2579048	3167466
ERR3285003	432264829	432769609	428481130	429613454	23760435	25344083	366639765	362942170	0.00648	0.00641	1449622	1213824
ERR3285008	691455527	748045293	680818402	732047312	60940139	73079823	574452142	1442874398	0.00626	0.0133	4462931	5436684
ERR3285412	565333361	565931460	558290240	559856924	38426637	40560960	471489997	466041272	0.0064	0.00632	2832965	2393434
ERR3285413	477888673	518225463	473321714	510006452	24785019	30002865	426353441	1086248162	0.0068	0.0145	1827360	2418902
ERR3285414	384958424	385351983	380594182	381652362	26704093	28343462	330474580	324281121	0.0065	0.00638	1808215	1494086
ERR3285415	625380068	677368092	619530854	666960898	33955938	41413793	504281136	1278491886	0.00606	0.013	2315707	2991007
ERR3285416	419917957	420419433	413685950	415332702	39220351	41159496	392058728	381542052	0.00724	0.00704	2591580	2058781
ERR340330	358560069	379514380	353773484	374432834	20648429	23936145	161469269	178839981	0.00457	0.00479	2140960	2173084
ERR340331	333459793	350763912	328947922	345950282	16907295	19499071	147058484	162162001	0.00447	0.0047	1975659	2016670
ERR340332	316528059	316759639	311532834	312071212	18589730	19736983	129619432	120879798	0.00412	0.00384	2195555	2037918
ERR340334	358726091	383082858	353614636	377456788	22387197	26476006	164013759	186552640	0.00465	0.00497	2296532	2383774
ERR340337	308040352	308257386	303550636	304047486	16363092	17454089	130424906	122313475	0.00426	0.00399	1984609	1846370
ERR340338	325659566	344235372	321568720	339860658	20146330	22639493	146193579	162037476	0.00452	0.00475	1795847	1852662
ERR340339	318416448	318630002	314114486	314675948	19557004	21014694	140362326	131193343	0.00447	0.00418	1912813	1736099
ERR340340	349830866	367804473	345668842	363316446	21982710	25170799	158392824	172476875	0.00458	0.00475	1850569	1900534
ERR340344	325895685	341822567	321663060	337333228	20591236	22307707	224643061	241241404	0.00697	0.00715	1870886	1893119
ERR340345	330523705	353452753	326646324	349156874	16639708	19386878	153876453	177967169	0.00471	0.00512	1688378	1792270
ERR340347	365359816	385784016	360443852	380497138	24649485	27119313	166449374	185269628	0.00463	0.00489	2211737	2289704
ERR340348	312797310	327128146	307600364	321798712	23894209	27775912	142479065	147593765	0.0046	0.00457	2326817	2275770
ERR340426	362719432	385046416	357419478	379233470	22945301	25936008	164947390	186283365	0.00463	0.00494	2337325	2445060
ERR345977	103525562	103597810	101993420	102138830	6745549	7248589	44278513	43957865	0.00437	0.00434	674617	634316
ERR345980	422724697	423049658	416739274	417248692	24561581	26392837	185198199	187779207	0.00449	0.00455	2603453	2501990
ERR3987282	212474795	236256451	179198068	200740654	13526682	15866610	460697429	718217911	0.0159	0.0223	15018960	15736735
ERR3987283	169322747	171614111	105538340	106619538	14433063	14491272	387646949	400934325	0.0174	0.0178	28273827	29098654
ERR3987284	141621232	143185834	136135830	138049124	8050325	8291029	348818619	358720241	0.0182	0.0185	2244189	2264635
ERR3987296	209759080	214310646	204881278	210659508	9572682	9944141	649854765	682852964	0.0234	0.0242	1471983	1357202
ERR3988591	219697118	229053241	138273590	149718028	13401750	14578817	221801561	261948864	0.0103	0.0119	3121184	4183564
ERR3988613	553152126	570291659	543399518	557152710	36699595	43958765	443832726	558128565	0.00542	0.00657	2927837	3712774
ERR3988614	283309431	283587317	276600830	277028262	19364917	21272751	222174225	222976357	0.00529	0.00531	1647256	1474283
ERR3988615	286302083	286544693	281117542	281707738	19240509	21063052	227510797	225778892	0.00536	0.00532	1581606	1340648
ERR3988616	299322324	299563493	293983010	294553790	20286825	21952323	232394605	231401426	0.00524	0.00521	1579611	1343365
ERR3988617	298844121	299074440	293901360	294392944	21212299	23143597	231632547	230493977	0.00523	0.0052	1663872	1457094
ERR3988619	307192397	307433163	301669742	302137104	21101549	23070007	239686763	239553950	0.00526	0.00526	1956503	1775273
ERR3988620	360952152	361261106	353946852	354463324	24714642	27028283	280590762	280465312	0.00524	0.00524	1831084	1619882
ERR3988621	284848733	285107231	277266210	277829590	20072186	21921802	222416224	220338525	0.00527	0.00522	1694265	1427405
ERR3988625	289451595	289702089	283757570	284291180	21033490	22700897	229427199	228523697	0.00535	0.00533	1893030	1674034
ERR3988626	329459667	329728013	323047260	323560772	23470320	25995022	256252954	254215668	0.00525	0.0052	2162264	1954703
ERR3988627	405732792	417494358	396299852	405332436	28126921	33764960	317600318	390102820	0.00528	0.00628	2327008	2961397
ERR4133261	218617481	274721757	164524436	198632632	22089151	27912623	203574549	533515582	0.007	0.0144	18178713	20931245
ERR4133262	334613701	366205091	323215386	349158576	26547917	39805055	593915947	779517482	0.0123	0.0144	4387060	6113783
ERR4133263	282474732	282696379	276583126	276991106	18297529	19875694	220176469	219078767	0.00534	0.00531	2438111	2322743
ERR4133264	330548777	357543557	322979522	346330238	20930896	25508797	260015183	415745629	0.0054	0.00781	3205230	4097030
ERR4133265	284628672	284904137	277139562	277701866	18172593	19532734	211148558	208372007	0.0051	0.00502	3152350	3001073
ERR4133266	322452810	322733796	314053672	314508252	20716659	22449317	233461921	231893298	0.00496	0.00493	3738097	3651910
ERR4133267	369048870	397931015	358912258	384079944	22544895	26821688	255535479	413812899	0.00475	0.00698	4400301	5336661
ERR4133268	236168231	236382780	230224764	230494666	14295106	15649957	166835853	168386315	0.00485	0.00489	2581130	2543555
ERR4133269	270397555	270641671	262722890	262996470	18492429	20161492	214454451	215517723	0.00545	0.00547	3402150	3368554
ERR4133270	315366196	315638450	306685728	307034332	21591531	23730358	247985223	248334291	0.00541	0.00541	3818647	3756787
ERR4133271	328144689	328456563	318964790	319503726	20210577	21585011	234632792	233384779	0.0049	0.00487	4025659	3906067
ERR4133272	286075067	286320044	277567518	277888648	18622779	20253260	201736674	202931254	0.00483	0.00485	3604075	3545356
ERR4133273	329888767	330133724	320314382	320655378	21435725	23416401	260242421	258978095	0.00536	0.00533	4311034	4225587
ERR4133274	179010728	179146148	169711270	169929814	11839042	12867666	135005651	134099533	0.00512	0.00508	4249184	4183515
ERR4133275	385266498	407996050	371207022	390800768	25662136	30693136	275443973	389574439	0.00485	0.00639	6351572	7274165
ERR4133276	278003416	278209249	267834278	268126334	18768807	20543476	198759586	198269363	0.00486	0.00484	4569775	4498052
ERR4133277	359893623	360174749	347848460	348197330	22862531	25803089	265062641	262867594	0.00499	0.00495	5203381	5122106
ERR4133278	330943199	331193805	321069488	321360958	22623189	25533226	245993378	243933015	0.00503	0.00499	4376046	4308906
ERR4133279	308140179	308343993	302887050	303146418	19878893	21989197	211039263	210906167	0.00463	0.00462	1963308	1898152
ERR4133281	345850373	346107400	336104618	336540432	23742093	26084869	239620627	235802451	0.00469	0.00461	3909688	3780463
ERR4133282	384693398	404640521	369379822	386179268	27967888	34100559	273296720	366268315	0.00482	0.00607	6724149	7705333
ERR4133283	325457891	325680827	317773078	318248268	25150056	26952066	246751805	241499027	0.00513	0.00502	3338133	3174522
ERR4133284	357929446	376735936	349111702	365698270	23400956	28475117	273546010	368648514	0.00518	0.00655	3874028	4486836
ERR4133285	339697459	339968330	330575646	331006866	23590612	25516826	240547973	240148099	0.0048	0.00479	3976885	3873002
ERR4133286	325254621	325533904	317037366	317617282	20471165	21864273	230863467	226263866	0.00481	0.00471	3438365	3269924
ERR4133287	351551129	351817724	341688582	342052496	25366276	27838726	264575144	263455207	0.00514	0.00511	4388956	4304988
ERR4133288	346597490	346820864	339190210	339526392	23517548	25512105	256045944	254454289	0.00502	0.00499	3364306	3278216
ERR4133289	356698345	356968479	344385942	344728732	25629791	27877057	257950725	257489815	0.00494	0.00493	5640997	5555338
ERR4133291	358538657	358799426	347660362	348014346	24360898	27030610	269538958	266766200	0.00513	0.00507	4894534	4800969
ERR4133292	326101789	326338948	318030592	318341196	22003345	24357380	240059952	239312976	0.00501	0.005	3579594	3515156
ERR4133293	370624482	370893746	356886332	357264040	25750551	28287664	261161745	259690640	0.0048	0.00477	6110674	5993708
ERR4133294	323365343	323601250	311277412	311653430	22269644	24439971	224284787	221555706	0.00472	0.00466	5503589	5391868
ERR4133295	366692996	366964915	355766632	356174732	26243527	28670745	253653419	250031793	0.0047	0.00463	4903769	4787070
ERR4133296	346858872	347094542	336648828	337054194	24678674	26866182	239809822	238525174	0.0047	0.00467	4547559	4417295
ERR4133297	418202800	437983942	404981120	422276528	28990309	34131116	307408362	419123201	0.005	0.00641	5979409	6703345
ERR4133298	287617695	287819312	280873368	281128442	20081641	22142491	213343828	212852326	0.00504	0.00502	2883947	2821742
ERR4133299	345976335	346231436	333148712	333453510	23729549	26347683	236657918	235376156	0.00466	0.00463	5858643	5786397
ERR4133300	339030453	339319269	321857792	322326128	23605285	25493996	231369871	227751763	0.00465	0.00457	7817696	7677673
ERR4133301	368304762	368571134	358128062	358610104	24141110	26430257	281623706	277111025	0.00521	0.00512	4537138	4385148
ERR4133303	273977591	274255231	269991718	270332062	18879349	19953591	202297999	204449425	0.00505	0.0051	1091877	1048347
ERR4133304	365083767	381795342	355048570	369380774	14493313	17272728	262954917	365495637	0.00492	0.00644	1350912	1664186
ERR4133305	365714166	386468250	348968780	365245822	23519505	28127673	260322976	392810012	0.00487	0.00682	6910802	8113527
ERR4133307	381949925	404342952	369841136	388717334	25289624	29756166	260853256	390492382	0.00466	0.00647	5097815	5967715
ERR4133308	305593885	305893063	288757588	289140778	20185151	21967529	214856747	214987937	0.00481	0.00481	7534723	7464550
ERR4133309	363120220	384219675	349789002	367908240	22098300	26059464	273586376	387448070	0.00514	0.00676	5868284	6750410
ERR4133310	279735248	279961436	271235732	271647042	14840718	16233488	208725844	207508130	0.00509	0.00506	3770034	3662325
ERR4133311	319997001	320203314	312626958	312940892	19006552	20821688	212909020	213337036	0.00453	0.00453	3123086	3035603
ERR4133313	313040281	313244269	309696454	309968372	18856328	20633537	204088771	204183559	0.00443	0.00443	1216476	1163390
ERR4133314	300135041	300336724	295362012	295653988	21915090	23736537	199836497	199340130	0.00454	0.00453	2001395	1927640
ERR4133315	341008967	365808132	327496684	347251896	21462982	26055050	259220641	425817598	0.00525	0.00782	6113860	7552271
ERR4133316	285746735	286015813	275335608	275698168	17670099	19472844	214206327	215784073	0.00515	0.00519	4578894	4518066
ERR4133317	364745297	398368934	349069790	376349988	22682857	28480645	266654002	456465533	0.00504	0.00771	6670638	8256169
ERR4133318	255627502	274328865	244453654	259585636	17291297	21033686	188273168	306118778	0.00509	0.00752	4889294	5878411
ERR4133319	355286219	378479530	342626234	361061254	21567086	25878259	251942081	398758987	0.00487	0.00707	5294552	6390098
ERR4133320	274376935	274632636	264425120	264768576	19487165	21213729	199043519	199456931	0.005	0.00501	4420113	4352420
ERR4133321	334858022	363202879	324042014	348601678	18937083	23112759	257722732	415575622	0.00529	0.00768	4619867	5585179
ERR4133322	235932356	236147221	230573662	230969464	14464504	15523497	184537709	185307963	0.00539	0.00541	2259700	2164929
ERR4133323	310958523	311223643	302446232	302892130	19265480	20468972	211046621	212819915	0.00466	0.0047	3479742	3369580
ERR4133324	294817668	295045654	288046990	288432464	17827618	19018539	199993833	201527668	0.00466	0.00469	2815208	2717309
ERR4133325	315720586	316020972	303315134	303745822	24045412	25982750	228232876	227293298	0.00498	0.00496	5286335	5155809
ERR4133326	352901441		347112800	365138184	23486079	27701797	250241960	354478301	0.00481	0.00637	1999508	2346771
ERR4133327	275406822		270570632	270960178	18729985	19340649	190912094	190104359	0.00471	0.00469	1113730	997154
ERR4133328	409418867		403700316	428044626	26303566	31157595	281247651	411648583	0.00469	0.00635	2528343	2995721
ERR4133329	69092543		67771810	67846538	4719651	5144382	45833176	45241599	0.00451	0.00445	291034	269925
ERR4133330	321711488		315675272	316106086	22312527	23769268	223997431	217775548	0.00471	0.00458	1136966	999781
ERR4133332	294009835		282591204	282891224	18272192	20097770	201708724	203661091	0.00467	0.00471	5034854	4977619
ERR4133333	277184852		271773216	272056848	16365516	17479840	184034698	185897228	0.00452	0.00456	2254661	2195807
ERR4133334	312947324		308406248	308728086	19279199	20931915	211996033	214275406	0.00462	0.00466	1909498	1845530
ERR4133336	302978478		293642658	293997632	17615755	19106936	223560537	224652001	0.00504	0.00506	4051409	3965752
ERR4133337	262827121		260712850	276184896	17491229	20574093	191824075	280540996	0.00501	0.00678	702505	1044059
ERR4133338	293155502		289481478	289918362	16803102	18003841	206931909	208743123	0.00484	0.00488	1453233	1359461
ERR4133339	319652326		312458470	313383358	22407761	24648691	528357296	506774041	0.0113	0.0108	3000477	2608198
ERR4133341	212509049		209417968	209773294	13177231	13918576	179318219	171536953	0.00574	0.00549	1100634	993567
ERR4133342	203021281		200275186	200470482	12083385	13075212	166368850	169516711	0.00557	0.00567	894899	853789
ERR4133343	210001034		207073016	207357060	12380797	13329994	174572224	175812586	0.00566	0.00569	1031448	951686
ERR4133346	247833649		243369424	243785144	14903682	15681394	181910432	172510414	0.00499	0.00473	1833227	1700334
ERR4133347	586164236		555149202	587409004	29577725	34022550	431496517	635809346	0.00501	0.00682	13909725	15520369
ERR4133348	567573990		548928588	582259200	28805780	33153282	406563840	621928191	0.00489	0.00688	7956144	9165567
ERR4133349	532249979		519367310	556602186	29114579	34761807	375159118	576256496	0.0048	0.00673	5190144	6302277
ERR4133350	571940321		553549516	582907146	32191849	37550815	433963685	610670353	0.00516	0.00675	7908168	9124542
ERR4133351	217660516		215401604	215803226	12779646	13668574	156392253	155362972	0.00491	0.00488	943671	828258
ERR4133352	238305166		183106946	183629444	23826976	24779945	212849812	213377301	0.0065	0.0065	23552659	23396107
ERR4133353	258931674		255668160	273556858	14770451	17983983	188937608	273360965	0.00496	0.00659	1379759	1647282
ERR4133354	202893627		154142488	154492750	21518133	22470289	186132551	187911760	0.00661	0.00667	20957835	20842086
ERR4133355	281946133		278091522	278408394	17637227	18430038	195232408	196063606	0.00473	0.00474	1214907	1127647
ERR4133356	319154415		309377470	309805946	18483786	19762268	220611926	218081957	0.00472	0.00466	4381121	4251131
ERR4133357	285471714		281430756	281782404	18031703	19326759	196862419	198572151	0.00471	0.00474	1689958	1601271
ERR4133358	286901074		283361196	283762016	18172275	19264629	194692149	192248035	0.00467	0.00461	1560041	1450005
ERR4133359	267252174		264133880	264607208	16212201	17576498	190325845	188993455	0.00494	0.0049	1386078	1271735
ERR4133360	283132428		280530032	280949906	16128125	17205024	187968593	188509955	0.00454	0.00455	1097448	1004054
ERR4133361	271122838		267270038	267809536	15277069	16058141	192912761	193360669	0.00495	0.00496	1711572	1599501
ERR4133364	248226340		239856636	256837032	14175102	16919423	181104792	279443246	0.00499	0.00699	3889692	4710448
ERR4133366	302646334		294818408	295499410	15041572	15599478	232108563	218471907	0.00536	0.00504	3512403	3379352
ERR4133367	308345899		298488572	299173552	18990147	19849904	231318149	212209048	0.00521	0.00477	4561183	4374555
ERR4133368	289878344		257359738	257685952	17940597	20410015	510340450	503747944	0.0123	0.0121	15253688	15348252
ERR4133405	241599620		238532000	238855494	17834518	19042114	162284286	158478876	0.00462	0.00451	1225564	1142663
ERR4133408	224533725		218014500	218447510	13204680	13865946	164650862	153557665	0.00502	0.00468	2931886	2805350
ERR4133409	206028661		200040842	200526416	11550810	11984232	151294216	140734749	0.00503	0.00467	2706821	2569385
ERR4133410	196432515		190227598	190633952	10707901	11098358	142283431	132800356	0.00495	0.00462	2831853	2712032
ERR4133411	187312856		182324556	182702016	11271616	11959841	137479316	126887641	0.00503	0.00464	2211291	2100702
ERR4133412	242344236		236100964	236617892	15007598	15586195	175443268	163590509	0.00495	0.00461	2788924	2636239
ERR4133413	206640020		195254144	195678046	12056405	12425439	147710968	136177085	0.00488	0.00449	5237530	5103628
ERR4133414	234903881		227142028	227710654	13456122	13994860	173135422	160274547	0.00505	0.00467	3485955	3331109
ERR4133415	210341332		206106882	206555296	11452043	11993485	149897559	138760773	0.00486	0.00449	1765250	1646029
ERR4133416	184577468		180337654	180764374	10013252	10414709	135755754	126152051	0.00504	0.00468	1888518	1765961
ERR4133417	230786315		225165084	225634678	13441049	14089654	157685322	146006136	0.00467	0.00432	2466922	2335340
ERR4133418	190497675		183913198	199836268	12176336	16386258	300357518	402029473	0.0108	0.013	2919431	3425630
ERR4133419	222147379		216497136	216947602	12226690	12752217	147685240	136243472	0.00453	0.00417	2465303	2337893
ERR4133420	205299553		200711082	201049926	13129766	14003543	150595535	139400704	0.005	0.00463	1621123	1516786
ERR4133421	214395806		210558452	211059058	11485065	11915052	157697761	145742661	0.00503	0.00464	1630699	1476207
ERR4133422	218764559		214993512	228023324	8704161	11506084	206872200	281956627	0.00645	0.00811	1478606	1887587
ERR4133423	172558288		169708026	170126380	12450627	13153378	133011623	124543498	0.00561	0.00525	1124688	1052838
ERR4133424	220544970		215436204	215979570	13343711	13888178	174405927	165134348	0.00571	0.0054	2192600	2080394
ERR4133426	180959902		177362340	177845234	11106661	11628906	148119157	139165716	0.00596	0.00559	1482714	1381731
ERR4133427	235206642		226197374	226732504	13835965	14541347	189741902	180005144	0.00585	0.00554	3947077	3857656
ERR4133428	302716431		294922200	295652178	17975198	18774965	242981650	230892354	0.00581	0.00552	3382648	3247603
ERR4133430	190159673		185405060	185903550	10132911	10539194	168887766	161262742	0.00644	0.00614	2009968	1935954
ERR4133431	220905795		216275194	216867096	12364847	12831458	198973106	190456642	0.00656	0.00627	1944972	1831346
ERR4133432	207369658		202764160	203383598	12948359	13413777	188186065	179010906	0.0066	0.00628	1964781	1842978
ERR4133433	219653895		213849730	214466812	13126779	13608333	181803188	173332598	0.00608	0.00579	2534467	2432859
ERR4133435	182970950		179823054	180288646	11542735	12004425	148173165	139932575	0.00588	0.00555	1237145	1139551
ERR4133436	202812809		199034890	199696136	11939599	12272159	167347617	157349399	0.00594	0.00558	1489746	1371872
ERR4133437	132338694		131153424	131479378	7237132	7463645	107502567	102127420	0.00591	0.00561	420378	345191
ERR4133438	179713468		177012996	177496604	10420310	10735082	150654879	141999226	0.00606	0.00571	1100278	988578
ERR4133442	249760891		242572992	264031318	15196889	17841837	204018552	413280855	0.00582	0.0102	3277481	3891153
ERR4133446	223004693		218011624	231410960	17136603	21131816	388354098	484992265	0.012	0.0138	2111633	2358439
ERR4133448	193180101		189780174	190106626	14000346	14951689	150265399	150425767	0.00543	0.00543	1511846	1433324
ERR4133449	222588033		216794714	232617472	14712616	21023057	248619518	365134572	0.00776	0.0103	2505949	3259895
ERR4133450	246768716		242212840	258218542	10933986	14823895	407007251	522629871	0.0113	0.0133	1400749	1882638
ERR4133451	220672085		215965422	230627554	9240144	12304388	349708887	469444972	0.0109	0.0133	1921013	2447574
ERR4133452	213894701		208300976	225862970	12177954	16901376	358267710	481372904	0.0116	0.0139	2436370	3070656
ERR4133453	242781913		233713644	233519146	23175336	26535593	549993238	539424368	0.0153	0.015	3686910	3657332
ERR4133454	206445106		202958258	203378842	10570345	11451936	152022535	151878594	0.00513	0.00512	1525108	1441935
ERR4133455	209824986		206853424	207182778	11659981	12683007	157054798	159039337	0.00524	0.0053	1263876	1215942
ERR4133457	203971987		199721844	200052572	15327462	16610022	151219949	147898045	0.00514	0.00502	1726905	1643204
ERR4133458	197704621		170562856	170943910	13752917	14703646	144609982	142208782	0.0051	0.00501	12923090	12863208
ERR4133460	208442092		207037194	207360646	16150408	17892476	143287118	139314971	0.00499	0.00485	544765	512478
ERR4133462	232027778		230359964	230676910	18480992	20240740	163630587	158149011	0.00508	0.0049	656686	613961
ERR4133464	202861755		201194872	201551950	16638557	18181954	131228992	127215814	0.0047	0.00455	543195	501800
ERR4133465	231521203		219925636	220064002	45352445	49047439	222898778	211398479	0.00697	0.00661	5201525	5103260
ERR4133466	221190564		216469548	217036400	13086793	13953139	182318198	180816609	0.00578	0.00573	2073457	1938911
ERR4133468	246096011		243078926	243464574	16571487	17779749	193541937	193542305	0.00545	0.00545	1232310	1141196
ERR4133469	262549001		254392600	255051664	26746786	28829230	211432151	203051315	0.0058	0.00556	3637477	3415048
ERR4133470	182031770		179605062	179950462	13687956	14944161	131384342	128078934	0.00508	0.00495	944932	855587
ERR4133472	223494436		213565690	214122104	13925723	15164209	170106055	166473874	0.00535	0.00523	4380016	4276691
ERR4133474	201197148		189920400	190326058	11816543	12986214	151495630	153987875	0.00532	0.0054	5213385	5162495
ERR4133475	236476731		227733646	228197660	16076401	17542562	179451879	176479220	0.00535	0.00526	3679202	3610800
ERR4133476	199205716		191322224	191767668	12790350	13607765	151594406	144151196	0.00535	0.00508	3460466	3360836
ERR4133477	197701305		190960610	191347600	13056767	14263471	147485943	149508314	0.00526	0.00532	2730008	2674182
ERR4133478	214169134		209382454	209941408	14398763	15443793	170415052	170705885	0.0056	0.0056	2066656	1959700
ERR4133480	246501402		218486600	237340650	14356268	17598701	195952572	378998635	0.00559	0.00941	12953990	15135622
ERR4133481	213839396		209059884	209586330	13530616	14683904	165455931	162196915	0.00548	0.00537	1939654	1857957
ERR4133483	230386701		220944086	221515602	13727149	14507642	175198252	169552876	0.00539	0.00521	4213112	4135907
ERR4133484	199214608		192014708	192548326	12026626	13169454	168896043	167530413	0.00606	0.006	3219158	3173541
ERR4133486	217609859		207974094	208530496	13478468	14361865	184084053	178405123	0.00603	0.00584	4352356	4292041
ERR4133487	243507219		236666190	237311344	15694840	17011186	190199165	185453966	0.00553	0.00539	3049708	2927951
ERR4133488	202517855		196582262	197107294	11980343	13068770	156235058	153692136	0.00547	0.00537	2550596	2478268
ERR4133489	197570896		192007538	192560532	13100323	13807817	151546808	144791534	0.00542	0.00517	2331548	2223397
ERR4133492	232078374		216026904	216517206	14443255	15348350	179445239	177560899	0.00551	0.00545	7085099	7067427
ERR4133494	257515173		251123124	269728764	17274410	20700778	205833058	391894524	0.00563	0.00949	2589292	3125565
ERR4133495	199087079		196190778	196724400	12985498	14000832	158133987	153788499	0.00565	0.00549	1158089	1040211
ERR4133497	205759632		201059244	201523970	13390646	14150828	154473478	147063784	0.00527	0.00502	1729251	1625651
ERR4133498	240579674		235088532	217425676	16576141	16350599	359048662	179170160	0.0101	0.00574	1927992	1293792
ERR4133500	234548522		228520022	228988586	15709180	16973683	186877179	186410011	0.00562	0.0056	2572025	2509379
ERR4133502	263154722		256451012	256799924	14941024	16591952	186712790	190328177	0.00489	0.00498	2901986	2851655
ERR4133504	209292890		193221446	193538646	12600412	13514843	149794170	149039931	0.00494	0.00491	7295878	7241048
ERR4133507	274027637		269426254	269929192	18771315	20385185	190316609	187605071	0.00477	0.0047	1481964	1381617
ERR4133508	209019188		204539702	204868068	13132749	14264070	145777707	143277922	0.00481	0.00472	1838143	1755307
ERR4133510	183564611		178310910	178704170	10888884	11649384	129119609	132005258	0.00491	0.00502	2322726	2259839
ERR4133511	194838953		191549714	191848214	11609057	12501205	132493299	136192541	0.00472	0.00485	1408201	1360135
ERR4133513	187114488		184687780	184945160	11233819	11996397	123886702	122748596	0.00455	0.0045	538041	483650
ERR4133514	184478620		181752592	182143692	11396697	12122366	142870811	139598171	0.00532	0.0052	1158523	1070162
ERR4133518	238339802		231029718	231340742	13946774	15054371	165606370	166229929	0.00474	0.00475	2292289	2216752
ERR4133519	255636853		249479664	265140088	17957569	21686665	186147430	285257512	0.00499	0.007	2643410	3066186
ERR4133520	235467326		228650258	229020258	14743876	15941453	190738165	191020454	0.00554	0.00555	2661738	2594084
ERR4133521	205621360		202817874	203119994	12096187	13234134	166980598	165957113	0.00556	0.00552	1140976	1089250
ERR4133522	250348519		242936934	260520944	16980640	20784518	207138294	316092620	0.00568	0.00786	3255250	3793405
ERR4133523	215383279		208478756	208936896	14143162	15303465	153162941	153501925	0.00488	0.00488	2545666	2475308
ERR4133531	207914348		201030806	201425912	12634803	13605972	149810704	149193843	0.00492	0.0049	2279974	2188522
ERR4133532	303958692		293983386	294433986	19386520	20917422	213203101	213729848	0.0048	0.00481	3837186	3741574
ERR4133537	214052030		209907076	210330870	11929374	13121216	164739044	163279273	0.0053	0.00525	1817738	1744480
ERR4133547	209073418		203338390	250600668	13372756	19815380	175332100	547440284	0.0062	0.0142	2461306	4441071
ERR4133548	211229766		202938248	203394080	13154985	14066060	152129431	152786194	0.00505	0.00506	3779386	3738681
ERR4133549	197840021		194017296	194720318	12054387	12817097	166968621	162649610	0.00621	0.00604	1604893	1560492
ERR4133550	242497147		236627326	237249516	14764363	15654628	191493288	183741680	0.00559	0.00536	2614339	2540994
ERR4133551	209781541		206122784	206647752	12360552	13135831	162422282	155263531	0.00543	0.00518	1578023	1488939
ERR4133559	293091962		281502784	282118152	18158380	19577466	221316938	221487535	0.00533	0.00533	5319233	5281083
ERR4133562	222841108		218293382	219125490	13008555	14155051	191615562	194442857	0.00638	0.00647	1857107	1842431
ERR4133569	243708797		239003236	239515796	16327857	17583428	181782973	183290687	0.00516	0.0052	1963253	1858384
ERR4133570	255832311		250489356	251068218	16484046	17603616	192573219	184012088	0.0052	0.00496	2296873	2167424
ERR4133573	279120552		273081428	273705830	17621541	18857552	196394678	194605736	0.00484	0.00479	2552753	2412118
ERR4133576	301053325		295900988	296369172	18716943	20051286	223086465	223110580	0.00509	0.00509	2074682	1978407
ERR4133578	245501260		241457206	241938566	15624237	16749750	175735793	173912812	0.00494	0.00488	1735896	1600490
ERR4133579	216575451		212024112	212416816	13508998	14578174	154347917	154457859	0.00492	0.00492	1963222	1889384
ERR4133582	196704166		194287422	194597634	11394991	12230661	140673077	141086123	0.00494	0.00495	1009871	945051
ERR4133584	230331522		225832792	226253504	15390253	16479642	167912758	167798813	0.00502	0.00502	1986785	1875203
ERR4133585	192116915		189059570	189365190	11969521	12847739	138419485	138269689	0.00496	0.00495	1312403	1241119
ERR4133586	222117221		218123382	218592290	13289349	14159624	157154733	156229682	0.00488	0.00485	1742279	1617857
ERR4133587	187192307		179563516	179855622	11223134	12094180	134720921	135517703	0.00498	0.00501	3499521	3447348
ERR4133588	240408731		236645440	237125408	15557813	16689785	178973720	169842031	0.00515	0.00489	1674022	1570274
ERR4133589	235636981		232962226	233267992	14224087	15201057	167457410	168040439	0.00489	0.00491	1120293	1046847
ERR4133590	213213804		209832412	210106960	11706632	12605695	151347436	152455621	0.00489	0.00492	1457892	1400389
ERR4133591	200981242		196895912	197222760	11458383	12222331	145913101	139906295	0.00501	0.0048	1859072	1794816
ERR4133592	333739662		328577298	350960786	19706457	23788604	240780299	381671833	0.00494	0.00714	2228568	2796634
ERR4133595	297910088		292318362	292751224	18296177	19634794	210360387	211139236	0.00484	0.00485	2432192	2334273
ERR4133596	187836910		184600480	184910154	11312015	12108237	135504739	135383215	0.00495	0.00494	1377583	1295485
ERR4133598	219202660		216587858	216871770	12666108	13644754	162596900	163471863	0.00509	0.00511	1049574	986328
ERR4133599	214664276		211296118	211591048	13499092	14359337	161415456	163768304	0.00515	0.00522	1404240	1335929
ERR4133600	206556183		202954970	203294798	12308622	13088829	158600685	151943962	0.00528	0.00505	1619515	1548477
ERR4133601	199514644		194801190	195099366	11834221	12649796	144476794	145654231	0.00499	0.00503	2140700	2081907
ERR4133602	195189063		191545894	191903426	11406185	11910058	141823632	135486345	0.005	0.00477	1614506	1522306
ERR4133604	230121014		226917536	227225882	12826896	14013517	176395187	177481218	0.00528	0.0053	1391151	1316284
ERR4133605	186465049		181330240	181550488	11863076	12761876	142618842	144512088	0.00527	0.00533	2323420	2288903
ERR4133606	214522067		208359728	208830944	12499049	13031712	166472226	159691894	0.00536	0.00514	2704963	2597651
ERR4133607	202359994		198692488	199044986	12416160	13143505	136517105	137626557	0.00463	0.00466	1519269	1436289
ERR4133608	286559812		282280422	282712816	14360105	15381050	190277239	193802045	0.00456	0.00464	1710433	1635885
ERR4133609	204748868		199459514	199775112	13684065	14398369	137556643	137769576	0.00459	0.00459	1747454	1668286
ERR4133611	272965024		266908642	267393424	18112468	19115735	195320211	193404688	0.00492	0.00487	2576735	2438386
ERR4133612	255621731		250587424	251107760	15936420	16882780	181479218	180542398	0.00489	0.00486	2098493	1972160
ERR4133615	289588247		286558738	287032246	18482538	19412088	195199469	184243215	0.00459	0.00433	1259843	1132101
ERR4133618	142484103		140304446	140482460	9468275	10167388	96145241	91900633	0.0046	0.00439	970599	934218
ERR4133620	429752778		424428286	445881010	25825564	31267086	285187986	414562683	0.0045	0.00612	2099343	2697752
ERR4133622	238766334		235858700	236251786	14922788	15835732	160399794	151109519	0.00455	0.00429	1060505	946874
ERR4133623	234796106		232132330	232361898	14210696	15396733	151698852	154890765	0.00438	0.00447	907992	861383
ERR4133624	236253268		233397948	233710724	14164174	15315459	155661094	156463014	0.00446	0.00448	985075	902020
ERR4133625	234572493		232079028	232490020	13879442	14447595	159615252	151376618	0.00462	0.00438	929874	830920
ERR4133627	321101238		316268338	316561744	19987529	21785758	216348327	219907410	0.00457	0.00464	1125362	1054432
ERR4133628	217625869		215508058	215838570	13058070	13693496	145628974	138011470	0.00453	0.00429	764347	667330
ERR4133629	251221141		248471250	248795360	15207050	16373760	163088712	165214931	0.00441	0.00446	1076665	995175
ERR4133630	233366118		230965004	231240288	13659233	14756901	150457893	153046117	0.00437	0.00445	980293	907425
ERR4133631	266003218		262946340	263258638	16386395	17951874	175834862	176936379	0.00448	0.00451	1127228	1053522
ERR4133632	191542494		189445640	189703810	11142356	12120219	125822282	127263739	0.00446	0.00451	703303	651847
ERR4133633	238175695		235645646	235856450	14820524	16096505	153536893	156604875	0.00437	0.00445	963188	923380
ERR4133635	343435461		337298820	337741820	23009929	24617690	236172878	238110640	0.00465	0.00469	2459106	2337344
ERR4133636	188901780		186161148	186422234	13256305	13903647	131694449	131744907	0.00472	0.00472	1100303	1018771
ERR4133638	192373023		189979444	190216126	12253053	13215157	124195546	124602580	0.00438	0.00439	912758	847736
ERR4133639	327970191		323972610	324393650	17927112	18899418	206865771	210310358	0.00428	0.00434	1580624	1486488
ERR4133640	258564943		254595782	254934392	13939986	14701593	177199174	178140879	0.00464	0.00466	1458290	1366595
ERR4133642	262236187		259238362	259635810	16439440	17539283	185465859	185346223	0.00481	0.0048	1181445	1083826
ERR4133643	232969212		230740938	231058784	15914414	17355748	157117413	146519718	0.00457	0.00426	815887	729475
ERR4133644	194187442		191596778	191813598	13599593	14905758	129168990	129080305	0.00452	0.00451	1109963	1060063
ERR4133646	209887899		207149828	207511876	13399585	14062641	148867014	141044708	0.00486	0.0046	1055017	950310
ERR4133647	222419069		220058798	220366856	14617832	15823154	158184931	158423744	0.00488	0.00488	865343	794963
ERR4133648	210799920		208340872	208619684	12675331	13592907	144956657	147952305	0.00471	0.00481	849886	789270
ERR4133649	181983300		179873942	180202196	10995200	11745430	146378755	139513048	0.00554	0.00528	721713	647996
ERR4133650	306903790		301293248	301695526	19585159	21095830	243446129	244845272	0.00546	0.00548	2393202	2312108
ERR4239008	185592816		182936948	183238800	10367791	10713167	126095216	116462798	0.0047	0.00433	1008708	941296
ERR4239009	300645634		295950204	296879514	24167202	27440081	300564888	287372717	0.0101	0.00964	1755475	1535444
ERR4239010	217694681		213971782	214572140	17089804	18935843	343552936	328201638	0.0109	0.0104	1555021	1354671
ERR4239011	240924786		238333786	238725326	16967578	18228812	187277974	182917432	0.00532	0.00519	1068293	951627
ERR470100	426638936		406655144	407260600	37118580	40552111	215864564	199532176	0.00509	0.0047	9344265	9144336
ERR470104	413917209		404140446	424715060	29115534	34528166	194261604	208109415	0.00471	0.00481	4504616	4630694
ERR470106	413436575		389876224	415545998	35358371	42166122	205873623	227443752	0.00502	0.00522	11039766	11497925
SRR10083581	236269050		233361234	234113240	16802773	18145060	192070932	175926682	0.00549	0.00502	1043725	926466
SRR10083583	45963059		45425646	45585032	3262507	3533410	38515532	35165332	0.00566	0.00516	189441	161216
SRR10083584	247149837		244365694	245148890	17409877	18790742	197155529	180170982	0.00539	0.00492	956603	822455
SRR10083585	287066983		284341316	285184800	19927386	21244642	224028553	205970623	0.00526	0.00483	871623	734492
SRR10083586	258011322		255133080	256021676	17926677	19155108	215334472	194860249	0.00564	0.0051	966301	818766
SRR10083590	240698851		237685014	238424906	17252459	18791641	198750423	181394304	0.00558	0.00508	1091077	982430
SRR10083597	231738366		229186286	229971098	17907763	19111475	188389343	171999318	0.00549	0.00501	879217	739715
SRR10083599	263978396		261113946	261909444	18596602	19925605	210820533	193745100	0.00539	0.00495	979622	861586
SRR10083608	273055578		269737634	270585652	19813880	21617161	220895017	203205240	0.00546	0.00502	1192648	1065107
SRR10083609	258089541		255516794	256278666	17521018	18820775	200422050	184250289	0.00524	0.00481	800803	678582
SRR10083610	230879395		228128332	228903648	16860862	18023662	185694417	169882537	0.00543	0.00496	981869	848157
SRR10083611	256316392		253161412	254007760	17929248	19061639	205609717	186041381	0.00542	0.00489	1079569	926289
SRR10083612	241697025		237451818	238315038	17043624	18238964	208275228	193122311	0.00583	0.0054	1043771	906972
SRR10083613	264674812		261904022	262714466	18442429	19674293	209681047	193010393	0.00535	0.00491	873733	748709
SRR10083615	227867007		225360942	226061402	16712349	18058678	183442879	169408591	0.00544	0.00501	885081	777564
SRR10083616	240787031		238406774	239170300	16292205	17567329	193405548	177480031	0.00542	0.00497	769748	655018
SRR10083617	242351426		239783788	240569660	18279670	19603312	195836046	177769261	0.00546	0.00495	856291	721652
SRR10083619	134456958		133048572	133450584	10042429	10836314	106742007	96938891	0.00536	0.00486	466557	398208
SRR10201950	327440499		324572430	324936382	23962694	26516083	246663767	242100907	0.00507	0.00498	1214477	1107411
SRR10201951	592473334		587627044	603486030	39829263	46040443	449897476	555228580	0.00512	0.00609	2053757	2337020
SRR10201952	461866736		454620136	456508800	32867449	35534069	427940912	418636768	0.00619	0.00605	3053382	2223960
SRR10201953	275619589		272492556	272843550	19270131	21479974	214450281	210875663	0.00524	0.00515	1243250	1124535
SRR10201954	443193521		435950924	437809572	32278441	34973934	408610413	400069426	0.00616	0.00603	3061818	2247412
SRR10201955	363833901		357845824	359532474	26749011	29202022	337257540	328460833	0.00619	0.00603	2546234	1817366
SRR10201956	430320869		424357264	425048662	30034387	32982420	405473421	399268133	0.00629	0.00619	2534080	2193615
SRR10201957	363709257		357642864	358958162	27016172	29603539	343613512	335439535	0.00631	0.00616	2596257	2020653
SRR10201958	415326688		410418792	411121448	29686250	32985713	380649175	369718114	0.00612	0.00594	2130145	1782405
SRR10201959	450272171		445050882	446038884	32359119	36253832	409436648	400514379	0.00608	0.00594	2233321	1793769
SRR10201961	509307469		502545192	504062360	36042508	39138604	480252712	470435957	0.0063	0.00616	2870448	2183310
SRR10201962	437541611		431587620	433203424	32661915	36178443	410817165	400221469	0.00627	0.00611	2496291	1806522
SRR10201963	326364221		322934128	323323224	22099610	24502045	247077073	244082275	0.0051	0.00503	1439839	1318744
SRR10201964	202316591		199888968	200103612	10331381	11552297	146692040	146044358	0.00488	0.00486	1036466	981502
SRR10201965	471684197		465003190	466019910	20871728	22912099	408998345	408718799	0.00579	0.00578	2791990	2369923
SRR10201966	317850188		314240912	314663526	20615982	22576914	237154417	235681168	0.00503	0.00499	1410856	1281089
SRR10201967	233925939		230568310	230836344	14144154	15604358	176824920	174984795	0.00509	0.00504	1413573	1335553
SRR10201968	383631207		378399016	379006368	19024251	20972648	343368081	340546622	0.00598	0.00593	2218474	1941596
SRR10201969	255218464		252474106	252781438	15771657	17313018	194801920	194963547	0.00514	0.00514	1123595	1041395
SRR10201970	353099584		348231568	348840428	23312805	25448421	340061603	336567630	0.00643	0.00636	2092526	1803005
SRR10201972	365605852		360161370	361168496	24294426	25993246	334058408	330777793	0.0061	0.00604	2297456	1856291
SRR10201973	367245019		362394940	362971916	21846621	23660964	334765666	333251573	0.00608	0.00606	2083020	1811766
SRR10201974	416576981		410836520	411530652	23890275	25748465	375829866	374673750	0.00602	0.006	2463885	2144983
SRR10201975	264604592		260973418	261291964	17937906	19743260	200612445	198584770	0.00511	0.00505	1498034	1408376
SRR10201976	300346083		296920206	297489828	20856947	23795779	277541062	274558047	0.00626	0.00619	1467554	1286278
SRR10201977	338430248		334030746	334274188	23621535	26947703	380346856	372878943	0.00754	0.00739	1936682	1751926
SRR10201978	238974123		236470454	236896080	16128223	18153367	208852273	207724508	0.00591	0.00587	1064402	927358
SRR10201979	414495238		408126096	409540996	28652343	32001215	456845067	450717807	0.00739	0.00729	2784121	2109843
SRR10201980	231050282		228418328	228786378	15780502	18033532	208241713	206844226	0.0061	0.00605	1129818	1025167
SRR10201981	257189740		254589058	255033278	17433021	19912736	232774862	231483740	0.00613	0.00609	1095424	974078
SRR10201983	246992074		244041078	244598760	17201120	19200964	224586637	222068128	0.00615	0.00608	1277176	1072551
SRR10201984	234085132		231427864	231968124	16474133	18557062	217594462	214774734	0.00631	0.00622	1139455	957411
SRR10201985	260812980		257697764	258296888	19687019	22253489	272747199	270048917	0.00713	0.00705	1310785	1139135
SRR10201986	237938782		235380448	235822150	15898557	18122733	218045943	216558889	0.00621	0.00616	1081859	951877
SRR10201987	447043725		440164408	441279496	33527528	37762556	495950230	485546693	0.00745	0.00729	3013639	2431200
SRR10201988	350889640		346190454	346850578	25926844	28703569	389866668	383975861	0.00746	0.00734	2073488	1714454
SRR10201989	376249037		371375298	372014138	27124565	30269113	415362147	410038015	0.00741	0.00731	2149054	1788371
SRR10201990	391218186		385410416	386162488	27898275	31733944	445182611	436902109	0.00764	0.00749	2524092	2130625
SRR10201991	343850480		338660368	339474246	25358263	28235686	400739225	391665619	0.00782	0.00764	2292400	1845023
SRR10201992	288750660		285413336	286087236	20586947	22903066	275784587	272799662	0.00648	0.0064	1430389	1198429
SRR10201994	294783692		291484346	292175414	19901673	22120057	272664458	269833655	0.00627	0.0062	1406548	1170240
SRR10201995	247549404		244686986	245182000	16046023	17776919	225716787	225720494	0.00618	0.00617	1212880	1063811
SRR10201996	228710570		225955166	226549134	14897927	16601979	206226310	203654064	0.0061	0.00602	1189699	966106
SRR10201997	299901793		296016688	296741392	19795185	22152099	277683348	275299396	0.00628	0.00622	1670199	1437343
SRR10201998	362613326		357814502	358456924	23093836	26227055	409016783	405206171	0.00757	0.00749	2104701	1769929
SRR10201999	496054518		488637916	490163540	34662593	38130969	648744241	643612091	0.00879	0.00871	3169087	2436674
SRR10202000	501821674		494950604	495690212	34820235	38635539	649391102	645475533	0.00869	0.00864	2940608	2534661
SRR10202001	562370001		554585448	555512276	36350679	40158505	708397221	705263814	0.00846	0.00841	3340080	2848129
SRR10202002	302018595		298222224	298947074	21924295	24383596	287054781	283896733	0.00645	0.00637	1627358	1387850
SRR11076264	668182993		657492426	660213174	45225814	51226060	537405212	521872555	0.00537	0.00521	4243955	3101035
SRR11076265	428185492		422412186	423791912	27781699	31664214	336857194	325887858	0.00525	0.00508	2441442	1821697
SRR11076266	502818277		495302660	497488078	32953647	36252753	398984178	387370310	0.0053	0.00514	3156962	2204358
SRR11076267	307981411		304919858	305298384	19255328	21519346	211720894	209590011	0.00461	0.00456	1273895	1142281
SRR11076268	376527427		371114148	372239674	26782964	30742794	307663585	294457416	0.00546	0.00522	2259194	1759236
SRR11076269	469323792		461630330	463876590	33217558	37998693	385002245	371203198	0.00548	0.00528	3236493	2295729
SRR11076270	430821198		424166604	425769532	33052332	36505096	357701566	351054067	0.00555	0.00544	2837294	2118121
SRR11076271	413283100		405989176	408083000	30735880	34971596	338948405	328213977	0.00548	0.0053	3101929	2187479
SRR11076272	466610083		459486442	461194766	34291351	38470425	382475544	370383131	0.00547	0.0053	2991555	2218350
SRR11076273	412432928		405424802	407351020	31221358	35304880	342048209	327907306	0.00554	0.00531	2979249	2126145
SRR11076274	283406042		278672990	278999820	19358536	21768125	203602578	199575656	0.00482	0.00472	1369923	1232253
SRR11076275	250565786		246879068	247173076	16637026	18761086	176829091	173840255	0.00473	0.00465	1167107	1046010
SRR11076276	420172414		412570504	413855820	27919273	30982520	327549604	322748481	0.00521	0.00513	2857645	2287554
SRR11076277	208980854		206689036	206961018	14132536	16041578	146999233	143340208	0.00472	0.0046	933701	830092
SRR11076278	324186431		318783710	320170538	23147128	26006817	262632392	253824756	0.00541	0.00523	2072563	1461214
SRR11076279	465795951		457328884	459468404	31108264	34264436	375305961	365075101	0.00538	0.00523	3608184	2679617
SRR11076280	345314334		339941322	341120096	20226119	23008488	269877636	266080788	0.00522	0.00514	2233153	1726975
SRR11076281	333944536		329376826	330275454	23855544	26773164	273964771	267070808	0.00548	0.00534	1907864	1501923
SRR11076283	397291526		389312456	390654328	23080647	25284978	311628996	308594566	0.00524	0.00518	3410481	2819559
SRR11076284	481705357		470774106	472218788	36181874	42141503	408572035	389796426	0.00567	0.00541	3523123	2820171
SRR11076285	728949411		716431164	720604304	56365914	62973781	590916387	567026578	0.00542	0.00519	5036186	3216583
SRR11076286	472457991		464556184	466770488	34354407	37996145	386360345	372729631	0.00546	0.00527	3292373	2309280
SRR11076287	562652043		553502558	555720078	43018571	47587264	450856585	442591362	0.00535	0.00525	3829552	2831923
SRR11076288	417684256		412001796	412952588	26928761	30011494	331306601	325858234	0.00529	0.00521	2371226	1941871
SRR11076289	516521748		507524214	510337994	35662846	41477744	430288380	411806915	0.00557	0.00532	3685052	2501271
SRR11076290	374010521		367871532	368942140	24375320	27139763	296713521	289718495	0.0053	0.00517	2580275	2089620
SRR11076291	331219787		326936360	327593106	22266316	24491810	257560197	251959963	0.00519	0.00508	1764791	1454250
SRR11076292	536868095		526234226	527810742	32283003	34964283	421416904	415681001	0.00524	0.00517	3223528	2484500
SRR11076293	408887946		400374068	401055694	28570608	31343832	330790373	326919776	0.0054	0.00533	3264981	2901907
SRR11076294	371718010		364744650	365759094	24636774	27214209	296630407	292255540	0.00533	0.00525	2075957	1612799
SRR11076295	225967350		222835658	223015046	13741846	15663123	160968548	159712741	0.00478	0.00474	952963	887666
SRR11076296	440818547		433962094	435088910	29641477	33068246	351434280	343249557	0.00532	0.0052	2519896	2009232
SRR11076297	660300256		650954106	652881018	42355822	47071829	571090076	559847951	0.00577	0.00566	3694424	2858105
SRR11076298	374194823		368833878	369784244	24081756	26806585	296366079	288047260	0.00529	0.00514	2121316	1689974
SRR11076299	434916394		425012108	427007200	29399356	32584135	352822765	343307663	0.00542	0.00527	3004586	2128763
SRR11076300	381564620		375909426	377112296	26399120	29871983	314552565	304405119	0.00551	0.00532	2404243	1869575
SRR11076301	492385815		483938898	486142320	33998586	37999907	400429922	385313005	0.00543	0.00522	3611623	2649578
SRR11176422	364146178		359581006	360291774	23700350	25626537	287651187	266875871	0.00539	0.00499	1997541	1780125
SRR11176423	501217637		493877820	494436858	33318015	36944837	507967881	467520541	0.00677	0.00623	3354191	3039387
SRR11176424	485890385		477347608	477897028	29030923	32236084	462921004	426562561	0.00636	0.00586	3891974	3588812
SRR11176425	386226304		381155200	381896464	23214455	25168622	301351685	276312314	0.00531	0.00486	2233216	1996544
SRR11176426	504025758		495530210	496306402	31289063	32890543	410864599	377719318	0.00542	0.00498	3824077	3346898
SRR11176427	462153179		453852334	454641366	29715173	31196736	374174484	337532370	0.00539	0.00486	3755160	3268269
SRR11176428	403657190		398817716	399600986	27566503	30026560	314101763	290739261	0.00529	0.0049	2133879	1847996
SRR11176429	386654777		380577158	381248130	19359461	21146901	302392041	277089627	0.00533	0.00488	2733715	2535301
SRR11176430	380563009		375073334	375761796	21824048	23619905	292703484	267625130	0.00523	0.00478	2460741	2232404
SRR11176431	376290931		371731500	372414076	23576009	25444403	291312896	276413196	0.00527	0.005	1983951	1783299
SRR11744850	245076995		213688762	214084966	25558654	27793127	251220227	227318974	0.00703	0.00636	14736697	14593629
SRR11744851	214395648		209709416	210298650	21127047	22771449	183395487	161718983	0.0058	0.00511	2061401	1834846
SRR11744852	292809505		283262624	283973598	28188804	29862048	233006338	199755142	0.00537	0.0046	4317919	4013595
SRR11744853	248154686		241876332	242479596	21114680	22566765	194774162	170246194	0.00529	0.00462	2820573	2574920
SRR11744854	253018079		250124684	250663294	18359880	19465514	190415289	168412774	0.00506	0.00448	1203183	1004002
SRR11744855	222426516		220044664	220585540	15788970	16643158	164097907	144767697	0.00496	0.00438	958761	762711
SRR11744856	235366232		232497526	233086524	17008850	18065401	190884689	171516871	0.00549	0.00493	1192730	1002312
SRR11744857	200030653		197776866	198318288	14698413	15603438	160784389	141727709	0.00544	0.00479	923101	736883
SRR11744858	207527737		204219340	204805132	17588647	18419481	157589446	136331685	0.00512	0.00442	1426398	1200363
SRR11744860	201139261		198092316	198620958	16204597	17128937	157028042	137943520	0.00526	0.00462	1310870	1113702
SRR11744861	230709040		227427678	227974606	18003826	18940566	175680105	155303060	0.00513	0.00453	1438743	1238180
SRR11744862	278228595		274224504	274875566	26095903	27719288	217431929	189821392	0.00526	0.00459	1712728	1455091
SRR11744863	235742723		232691518	233243570	17743665	18717744	178073156	155468833	0.00509	0.00444	1293843	1090126
SRR11744864	227376194		223313158	223984454	21589239	22792118	176119746	151054976	0.00522	0.00447	1790275	1519226
SRR12342884	445045281		438503226	439469718	28495035	31612007	383176280	374713099	0.00577	0.00564	2772328	2348355
SRR12342885	435154553		429691182	430854184	25049375	27658807	339720042	333773257	0.00521	0.00511	2263261	1745687
SRR12342886	377777016		372209418	373603194	25800479	28467634	306142727	296699908	0.00541	0.00524	2363636	1740068
SRR1265930	402170104		395939080	397127608	22380038	23525000	212733482	198640216	0.00536	0.005	2644486	2261358
SRR1265933	416138592		411486630	412768652	25913079	27376343	180259815	164452472	0.00437	0.00398	1897901	1428976
SRR1265935	419629404		413733372	415293584	26606762	28511056	195747084	176782144	0.0047	0.00424	2424000	1827096
SRR1265936	425992953		420802192	422137960	25678473	27226402	190520959	174259305	0.00453	0.00413	2160293	1686044
SRR1265937	414583437		410157184	411485652	24135699	25554013	181022376	164063405	0.00441	0.00399	1799694	1301009
SRR12990712	780364944		765900476	766312344	46094554	49635271	1141007544	1122911193	0.0124	0.0121	6208765	5940781
SRR12997751	464830793		457655520	458602824	32321030	34813578	388953188	365942178	0.00561	0.00527	3065196	2623003
SRR12997752	409610648		404028924	404924672	25112157	26489481	357952610	340349890	0.00585	0.00556	2359364	1974504
SRR1576679	396652469		382888710	383579492	32449991	34137496	572885474	547964597	0.00986	0.00942	2149245	1793928
SRR1576683	324990180		316312264	317055768	20225929	20381843	573473962	560853463	0.0119	0.0116	2395141	1984673
SRR1576690	291316694		279740374	280893284	20774809	21669928	697960075	684678304	0.0166	0.0163	3856496	3215052
SRR1999391	281295147		218385272	217997774	49273272	50568857	77991154	70496063	0.00365	0.00329	27654995	26310944
SRR1999396	292792271		277728328	279053298	24426963	24667309	182376575	170441458	0.00633	0.0059	5826592	5518359
SRR1999407	300579762		287594494	288468778	25796020	26448454	146655436	132365823	0.00493	0.00445	5093044	4754684
SRR1999408	275996590		258194032	259104968	31453929	32443296	143211706	128905876	0.00527	0.00474	7480312	7132000
SRR1999409	302599704		291159602	292195012	29810466	30571789	149651117	134468288	0.005	0.00449	4769645	4381519
SRR1999410	259384997		217886788	217495644	32808558	33848616	72489878	66566556	0.00367	0.00337	19109607	18353190
SRR1999411	281467538		274615400	275264000	14901871	15478390	130610680	121166054	0.00469	0.00434	2552525	2376717
SRR1999412	273938862		213876434	213954924	40824773	41869358	72684931	68646532	0.00349	0.00328	27733783	27007599
SRR1999413	262862253		192607676	191883526	48606652	50206269	80362948	73844343	0.00402	0.00369	31914348	31163535
SRR1999415	273428204		211066646	210828656	43558904	44697242	77189625	70342316	0.00371	0.00338	29129224	28263899
SRR1999416	277785818		268439632	269725174	26347024	26968615	163089444	149950304	0.00598	0.00549	3548201	3166858
SRR1999419	258054834		252859586	253950182	19329288	19794146	147659690	136207347	0.00581	0.00536	1681001	1381817
SRR1999477	313057693		285004548	285875890	14641126	14840910	171909519	162402207	0.00559	0.00527	12951796	12886052
SRR1999645	300462824		280332734	281294174	17908070	18263285	169721444	159600003	0.00573	0.00538	8979517	8788355
SRR1999656	259749128		204027322	204317928	46718167	47793599	74838511	66610129	0.00377	0.00335	25128277	23292161
SRR3144601	120716615		119986760	120197894	5125029	5624396	144589018	144860813	0.00976	0.00977	273319	239990
SRR3144618	257437020		255927460	256468436	11831895	12440989	148942348	145303833	0.00588	0.00573	592153	486788
SRR3144619	140264969		139487218	139719394	4892954	5282839	168451189	170326512	0.0098	0.0099	296151	269433
SRR3144621	124712316		123992560	124172220	5571475	6027270	148567662	150273992	0.00971	0.00981	280830	261860
SRR3144622	143013524		142252592	142469086	6027268	6641227	170431709	172107546	0.00972	0.0098	288875	267789
SRR3144623	167059591		165950422	166275840	7644769	8281164	201830584	202926236	0.00986	0.0099	443287	400447
SRR3565902	455673637		445451042	446208686	27336387	29290093	540062178	530208444	0.00798	0.00783	3890981	3542324
SRR3565904	493226565		484038826	484850574	27223556	28947412	676538188	667472705	0.00926	0.00914	2868205	2480139
SRR5149618	229126788		227007972	227447462	17555443	17951685	161091464	155103142	0.00489	0.00471	926800	789134
SRR5223769	468957770		420094048	178582152	52893263	24503392	623117047	261530491	0.0119	0.0117	21805241	9474229
SRR5252278	546261266		478089720	477948464	63306902	69419009	716755711	711011535	0.0119	0.0117	27925662	27573128
SRR5252279	461179254		428556314	428529524	39195534	42827242	596511825	585389069	0.013	0.0127	15241513	15095543
SRR5252283	509956941		446300720	104244174	59253773	15095625	676713672	154724743	0.0119	0.0117	26102661	5910036
SRR5252285	407545322		349990516	83244128	44575067	11520720	588420627	139568306	0.0124	0.0125	21747452	4720680
SRR5258690	384295133		345565526	345868204	29957821	32785429	480412743	471632250	0.0125	0.0123	17956474	17664130
SRR5258691	735788208		629252182	630082448	58536743	63388135	909053129	892869875	0.0124	0.0121	49543457	48804307
SRR5258704	403310509		322623846	322936866	36114646	38583223	515589575	506818547	0.0128	0.0126	37793353	37336691
SRR5260678	407803761		352338730	352176424	48858068	51798878	559161728	551505213	0.0137	0.0136	24949371	24638320
SRR5260679	375451010		287051792	287054062	44654711	47353275	504127701	496009142	0.0135	0.0132	41034806	40560044
SRR5260680	341427062		236099552	236061172	45452396	48128190	477682439	469784045	0.014	0.0138	49332162	48773400
SRR5260681	346807993		230534002	230562094	40279657	42310892	460807867	454490900	0.0133	0.0131	54310996	53777003
SRR5260684	416109308		260812056	260902266	53488581	57154288	663759072	654326799	0.0161	0.0158	72971708	72222602
SRR5260686	771244522		718451310	677223414	56459324	60950527	1571094006	1458152333	0.0138	0.0136	24250370	23250518
SRR5260690	989757713		859644536	639775780	74291831	63029664	2016007081	1484934592	0.0139	0.0137	60666200	45118221
SRR5260693	670493502		534903910	534857696	49557996	54776143	1666011927	1648864889	0.0171	0.0169	62687041	62264416
SRR5602566	394278330		373513372	374386694	34062829	35471361	186264670	173182907	0.00485	0.0045	8146315	7803570
SRR5803147	357946935		342591588	345745770	60845353	65737254	210832940	170677412	0.00542	0.00439	4005153	2475358
SRR5803148	391951052		386723290	387891064	23807287	25231227	169201422	152920545	0.00439	0.00396	1569231	1111948
SRR5803149	380369768		374695044	375772962	26481334	27611904	163326347	148920992	0.00436	0.00397	2326512	1927274
SRR5803150	405513522		396785128	398140244	24502062	25907205	188392783	172213699	0.00475	0.00433	1907147	1400777
SRR5803151	350313413		345852626	346954240	21880483	23221221	151639321	138061574	0.00439	0.00399	1356977	921937
SRR5803152	409882624		405561078	406572594	23739507	25239096	174262274	160235106	0.00432	0.00397	1584935	1238809
SRR5803153	268834950		266488204	267022604	24697109	25662685	128021884	117044418	0.00488	0.00446	995339	891150
SRR5803154	382558646		373210402	374830738	22216691	23890889	166482709	151679677	0.00448	0.00408	2026181	1371054
SRR5803155	353341779		338338410	339984846	18238082	19989365	168784556	155124215	0.00492	0.00451	2552901	1867496
SRR5803156	239770123		236165982	236734324	12870259	13277003	148738581	139812138	0.00488	0.00459	837242	652479
SRR5803157	237313189		233193340	234044778	14279240	15327233	104290111	92462437	0.00447	0.00396	1409466	1085823
SRR5803158	675092554		665745208	667123138	25725848	26753316	588652869	546111437	0.00604	0.0056	2366658	1827123
SRR5803159	375033619		371256736	372553312	23717198	25050165	151751832	132792835	0.0041	0.00359	1425438	937443
SRR5803160	504819730		467119014	470064184	53686683	58164928	248274064	211399622	0.00504	0.00429	16641444	15299772
SRR5803161	504922992		500813362	502100348	18798972	19478583	428285022	396969644	0.00584	0.00541	1379584	1004750
SRR5803162	455037155		448086262	449179800	15866130	16162772	341470044	315409154	0.00511	0.00472	2126820	1819616
SRR5803163	993009898		979601002	981554748	35727343	37157916	930098513	869096158	0.00657	0.00613	3559697	2813297
SRR5803164	438323948		433981382	434968738	17295433	18192768	323506624	303763127	0.00502	0.00471	1578285	1287232
SRR5803165	612602498		603367496	605145208	23388078	23768301	464759768	425656414	0.00515	0.00471	2853990	2358286
SRR5803167	323147543		316062500	317290522	27685940	29252784	238061580	224321500	0.00631	0.00593	2059030	1696793
SRR5803168	383048592		374344740	375858896	18212644	19694306	169167148	153960364	0.00453	0.00412	1709851	1118939
SRR5803169	403533406		390810286	392069702	23122284	24524236	169088638	149699451	0.0043	0.0038	4787833	4314614
SRR5803170	407996948		390757090	392280708	28047214	30201134	192031781	171092056	0.00481	0.00428	4948228	4324399
SRR5803171	487423801		468468684	470267006	31188744	33009630	224246768	199229644	0.00469	0.00416	8009492	7306277
SRR5803173	325480697		314543094	315187566	22168069	23512189	139256984	139203474	0.00432	0.00432	1713719	1432416
SRR5803174	434906430		419802264	420615864	33335275	35899355	184471774	184411457	0.00433	0.00433	5142018	4819742
SRR5803175	401171369		392852594	393925812	30796274	32014787	157377536	143039620	0.00398	0.00361	1746051	1312421
SRR5803176	382325330		355757102	357884320	33342470	36261923	261100731	240606114	0.00628	0.00577	7581593	6829481
SRR5803177	352065189		342645744	343841556	27047639	28476536	143817080	126874689	0.00413	0.00364	2984220	2475047
SRR5803178	567349332		522952622	525537718	72400467	77124135	338247048	301099001	0.00534	0.00475	17139581	15906112
SRR5803179	371763972		365124216	366602554	27289538	28332983	156370763	135855023	0.00424	0.00368	2049353	1427609
SRR5803180	406283537		397909844	400084848	33668013	36222648	178051868	149816712	0.00447	0.00375	2654674	1725066
SRR5803181	356138318		340454572	342224366	30567866	32734165	159422219	136544580	0.00453	0.00388	3747776	2906047
SRR5803182	341599136		337069064	338334616	16251057	17533550	174427029	160155071	0.00526	0.00482	1110941	729482
SRR5803183	303051080		295878392	297018354	18403572	20352180	192154274	177270180	0.00653	0.00602	1635183	1229094
SRR5803184	356265058		345031384	346232532	24079302	24986971	145100067	129072367	0.00411	0.00366	3914042	3411429
SRR5803185	494386282		444496904	446975100	54934305	58427996	310662407	264188054	0.00541	0.00459	18448824	17177131
SRR5803186	398764417		393475138	394902650	26589052	27956747	162552861	142642953	0.00416	0.00364	1820687	1261619
SRR5803187	349483396		339514138	341209610	22936792	24642803	152445529	133332860	0.00442	0.00386	2303394	1562159
SRR5803188	310361935		304932220	305782754	23438322	25181861	125402754	119438641	0.00408	0.00388	1375124	1017787
SRR5803189	409264260		404892924	406248718	22687681	24537916	172673903	152860897	0.0043	0.00381	1442682	941089
SRR5803190	310798877		298236102	298522918	16472347	14986870	313097250	308829971	0.0102	0.0101	1968709	1821023
SRR5803191	336671735		331501252	332263734	22077829	23569457	149009441	145157018	0.00449	0.00437	1482786	1177650
SRR5803192	334200131		322085014	322497148	25302653	27828291	380830862	377020402	0.0116	0.0114	4058097	4039800
SRR5803193	414481711		399129856	399494646	28441386	30865602	567187592	563374614	0.0124	0.0123	4622781	4717691
SRR5803194	383209158		366157564	367864212	27336522	30306791	189304352	167425918	0.00508	0.00448	3781660	3049287
SRR5803195	214778087		210977912	211666320	13738666	14535920	175827425	159949971	0.00558	0.00507	1030415	764066
SRR5803196	206873567		202738922	203350914	13199401	14064746	170833078	156204435	0.00563	0.00515	1004798	763112
SRR5803197	353395561		345759628	347352430	26730145	28428714	148174987	128055125	0.00424	0.00366	2372998	1695923
SRR5803198	282068070		278424048	279429274	18111088	19265140	205515220	198599032	0.00621	0.00599	1165879	911266
SRR5803201	230416919		226388712	227042812	14359886	15358780	184382835	167725725	0.00545	0.00496	1048176	807034
SRR5803202	234473728		230524302	231255676	14243001	15272922	189518750	171449704	0.00551	0.00498	1081313	801061
SRR5803203	243126646		240268462	240998418	14894312	15684439	176199406	159285846	0.00496	0.00448	972782	708112
SRR5803204	218387490		211944738	212059414	16483719	18009662	399822072	395949488	0.0127	0.0126	2577367	2590582
SRR5803206	398562980		373591628	374847916	23028018	24577363	193597692	175564761	0.00498	0.00451	4169356	3611048
SRR5803207	598151111		573135654	573886626	44752308	50139776	1115701400	1105483851	0.0129	0.0127	8537313	8530913
SRR5803208	369674390		367402330	367855194	21170030	22355864	194791299	196162868	0.00539	0.00542	971534	881764
SRR5803210	448807564		441732688	443248032	29023390	32840555	246451023	241413272	0.00518	0.00507	2907562	2294824
SRR5803211	407949617		402607076	403830360	27909429	29492887	176265383	161355377	0.00443	0.00405	1646176	1092151
SRR5803215	391511077		379369130	380939492	29648367	31151540	186481024	165733199	0.00487	0.00432	4229011	3588824
SRR5803216	287568353		275386062	276016908	21845923	22765823	118741480	110638454	0.00416	0.00388	1474128	1154324
SRR5803217	325436808		313676042	314459906	20510458	21364753	137998433	127127844	0.00429	0.00395	1423915	1093491
SRR5803218	407179285		396913698	397991290	25845355	27257688	184017146	174422453	0.00463	0.00438	1910257	1536461
SRR5803219	495225654		489503104	490664212	32521798	34058340	240316414	224562986	0.00448	0.00418	1641144	1140140
SRR5803220	394278330		373513372	374386694	34062829	35471361	186264670	173182907	0.00485	0.0045	8146315	7803570
SRR5803221	422707930		406097898	407119122	31186978	32592223	236087802	223505602	0.00525	0.00497	3076945	2713848
SRR5803222	377214782		370357466	371369636	27944229	28857598	186296938	170510922	0.00443	0.00405	1981774	1588129
SRR5803223	380255590		360498508	361980576	40374181	41893589	226898988	208555400	0.00545	0.00501	8899725	8234546
SRR5803224	315772166		304850988	306059624	31039269	32648559	154106617	141951807	0.00501	0.00461	4739361	4204622
SRR5803225	373591468		364926550	365743332	22373040	22952477	196751532	185759966	0.00496	0.00468	3777055	3522984
SRR5803227	411963042		387960540	388672678	28817989	30307647	206316945	205413449	0.00517	0.00514	7135704	6874899
SRR5803228	379342198		362541678	363510026	27692567	28309341	206826905	189855805	0.0056	0.00513	4349784	3951613
SRR5803230	257806646		252779874	253985412	24641417	26817644	125863529	107297390	0.00502	0.00427	1468154	936901
SRR5803231	407823976		393671654	395600232	38512621	40369108	178350516	150992950	0.00444	0.00375	5372999	4474093
SRR5803232	403822349		382659884	383307916	30100725	31941165	159867419	161856934	0.00401	0.00406	2597071	2288399
SRR5803233	393344586		385146354	386452306	23627855	25031745	176189401	157062856	0.00459	0.00409	1537294	1049714
SRR5803234	391436956		363444926	364027808	35362936	37383953	160554738	157766186	0.00419	0.00411	7275627	6954383
SRR6246084	656556814		649837758	651156090	40454304	42482298	792183456	745989735	0.00818	0.00769	2547028	1908390
SRR6246085	673243799		665355202	666875234	41821817	43643742	784503782	737165501	0.00789	0.00741	3054005	2336546
SRR6246086	690377509		680083026	681492872	42122367	43302435	824633236	779066801	0.0081	0.00765	3525293	2823062
SRR6246087	666329864		658477328	659755480	40743043	43109693	828661221	783391729	0.00844	0.00797	2930822	2298213
SRR6246088	789517015		776560654	778150868	69426422	75479938	1285618221	1242375756	0.0111	0.0107	5133491	4244681
SRR6246089	686001247		677598924	678615710	45592081	48887445	964674323	929305501	0.00954	0.00919	3597230	3060046
SRR6246090	676770338		667041266	668116718	39735943	42313924	897377444	866262728	0.00894	0.00862	3790054	3224673
SRR6246091	704308524		698866662	719141280	40231673	45310769	604930502	702800033	0.00583	0.00652	2270520	2111457
SRR6246092	866420395		858733442	936761830	62986173	77892439	769913836	1415785996	0.00628	0.0101	3193276	4162140
SRR6246093	657284668		651058380	673401178	31478575	35500113	621475657	743856157	0.00647	0.00738	2614299	2531379
SRR6246094	569117789		563368264	584064704	25610279	28981686	543459871	655567714	0.00655	0.00751	2437126	2478305
SRR6246095	675472829		668321158	689014988	34372668	38494717	575718687	726247169	0.0058	0.00701	3091393	3156604
SRR6246096	597781701		590857406	608129844	29064676	32644816	523922219	653444083	0.00596	0.00714	3005567	2980447
SRR6246097	625214897		618610172	637502422	31810610	35872943	528470427	659779373	0.00575	0.00688	2883261	2931943
SRR6246098	701497023		693542694	713075782	36185408	40222155	588073424	718952577	0.00569	0.0067	3483237	3489368
SRR6246099	594980225		588111996	612340288	31640693	35902129	577147110	702293686	0.00667	0.00767	2948202	2934694
SRR6246100	621192378		615088514	633396820	30201453	34278118	527572965	660512560	0.00578	0.00694	2612076	2677137
SRR6246101	693870749		685606374	710519594	36131225	40268642	662925033	791734106	0.00655	0.00745	3569343	3528460
SRR6246102	644393305		637266622	660878574	33347348	37826352	617098648	730747470	0.00657	0.0074	3054069	2963627
SRR6378093	577242855		569847778	595006712	52304641	61308456	443629756	572530562	0.00525	0.00636	2936348	3278959
SRR6378094	524612726		518434216	539797962	40827130	48139035	395196233	498504314	0.00514	0.00611	2524517	2775236
SRR6378095	898703768		888191304	893944814	66261139	72578580	793641640	780821362	0.00596	0.0058	3870756	3789349
SRR6378096	533943641		527476938	556852462	49079175	58441219	423605541	570130226	0.00543	0.00677	2741172	3144394
SRR6378097	504816570		498716228	530229966	35923832	43473198	394712314	648378335	0.00547	0.00813	2423259	2908134
SRR6378098	769325670		760220648	764888724	56287508	62599964	675475438	666175711	0.00592	0.00578	3356460	3519614
SRR6378099	737484807		728207850	732991716	54000975	59996788	652243953	646611017	0.00597	0.00585	3470771	3483930
SRR6378100	791616768		783541710	787873092	61398244	67803847	670112046	664710976	0.00571	0.0056	2995029	3165817
SRR6378101	938963883		927811610	933129738	69827798	76351299	804110439	783115418	0.00578	0.00557	4297125	4120196
SRR6378102	850820662		839534526	844697308	75023001	82413018	787341562	776755348	0.00625	0.0061	4326958	4322576
SRR6378103	866376736		855505212	861534324	87406014	96204071	776241301	757192226	0.00605	0.00583	4207409	4324614
SRR7700827	254087400		251343812	251984288	12419917	12995623	208070414	211025534	0.00608	0.00616	1118455	990218
SRR7700830	204973264		202842994	203375536	12063738	12409205	172265694	173679942	0.00629	0.00634	864062	751261
SRR7700832	235060440		231857928	232521828	12080179	12532807	199598101	202093301	0.00632	0.0064	1329873	1212296
SRR7700835	330686926		326775834	327797888	29735595	32432166	297232499	290954209	0.00662	0.00647	1608980	1349292
SRR7700836	177294726		175614044	176046468	7589729	7898456	152963911	156337928	0.00642	0.00656	658842	597917
SRR7739516	847154735		821527942	1853051260	66252746	189503195	746635576	2186386850	0.00622	0.00897	6524239	9273835
SRR8182317	776991174		769075274	821139446	65411131	79523893	775353150	989520268	0.0068	0.00801	3160169	3610795
SRR8224116	282535559		278591120	279196970	9476624	9796646	253564124	243598794	0.00621	0.00596	951432	789744
SRR8224117	270147334		266670550	267316516	8846655	9089593	245072247	236167111	0.00631	0.00608	870833	724676
SRR8224118	288350995		283472546	284110700	10548602	10862440	219274417	208596409	0.00517	0.00491	1571977	1405227
SRR8224119	283773316		278730080	279346382	10555743	10919628	213057546	202183835	0.0051	0.00483	1591756	1420939
SRR8224120	252842751		249511672	250271522	8262172	8481703	249718971	242283186	0.00693	0.00672	814666	681172
SRR8224126	209290870		206515992	206993492	8316065	8605446	162412669	155681828	0.00526	0.00504	717001	590026
SRR8224128	211369126		208564226	208998238	8417815	8707075	153068067	146063388	0.00491	0.00468	729456	599872
SRR8224129	236383607		233924028	234428150	8371957	8570422	169294485	159143274	0.00485	0.00456	688097	553799
SRR8224130	232002850		229575348	230116734	8216643	8409535	178765543	169022395	0.00522	0.00493	671570	541277
SRR8224131	343027574		338322752	339148694	12083521	12435297	305758807	286278953	0.00616	0.00577	1193902	971067
SRR8224143	304956494		301015092	301991816	10365755	10586810	299169349	283836118	0.00688	0.00652	1009030	829100
SRR8224144	325559362		321448030	322297428	11148399	11383396	293547691	275980499	0.00627	0.00589	1083081	885823
SRR8224149	329722565		325333374	326128512	11970433	12230383	291415616	272962101	0.0061	0.00571	1076934	862877
SRR8224150	335889950		331361916	332139112	12417192	12692361	281991829	262575469	0.00577	0.00537	1115542	888887
SRR8237098	234398152		231342854	231825268	15703702	16781942	173309709	158518864	0.00501	0.00458	1265602	1112140
SRR8237571	233331168		229789206	230340240	14364713	15017025	173693730	159298394	0.00505	0.00463	1512914	1332624
SRR8238774	235664729		232551252	233031436	15991053	17024240	174723068	158609409	0.00502	0.00456	1336107	1170095
SRR8240157	234657173		231564790	232070118	15572116	16483217	178260936	162520139	0.00515	0.0047	1323526	1147815
SRR8437774	361060748		355766766	386714234	11965578	17545514	586103922	811770931	0.0112	0.0138	2015807	2867095
SRR8437775	459424454		452558346	468927428	16982662	20618300	655723888	836615064	0.0111	0.0132	2595466	3255835
SRR8437776	498932260		491792430	508715182	18830267	21300001	715717836	908170695	0.0112	0.0133	2680831	3305049
SRR8437777	427607807		420882686	435466716	16883473	20642390	609637053	765334469	0.0111	0.013	2550089	3196436
SRR8437778	877203664		865916192	930574650	36414257	51459260	881733712	1278768974	0.00687	0.00904	4439308	7041542
SRR8437779	483206637		478119694	487018032	26311513	31213671	286790711	351215249	0.00477	0.00566	1855833	2386363
SRR8437780	356292751		350808858	382155804	11914649	18208936	580770253	814877738	0.0113	0.014	2057943	3090875
SRR8437781	392747280		387026992	417170358	14343365	22007463	647151587	855264267	0.0113	0.0135	2215279	3296732
SRR8437782	396981980		390561794	403673358	15838261	19831907	568400403	718370758	0.0111	0.0131	2489979	3060434
SRR8437783	427547657		421242542	435925268	15009627	18449326	604911807	764386075	0.011	0.013	2412444	2909926
SRR8437784	468349058		456419674	494694730	29000222	42617592	867242631	1138456133	0.0127	0.015	5060827	7091729
SRR8437785	405315723		398532992	413284710	18372346	25342599	588165274	725717011	0.0113	0.013	2672734	3329968
SRR8437786	336814091		327595416	355507294	21634447	31896022	630430901	825137677	0.0128	0.0151	3957483	5377260
SRR8437787	318311745		311862592	341742060	16866528	26744201	533781216	698864204	0.0115	0.0134	2518470	3990787
SRR8437788	327470944		319128042	349567344	20317818	32936077	582808113	740481419	0.0122	0.0139	3255244	4911733
SRR8437789	397127335		386009740	423588408	28769285	44972506	694808182	952625190	0.0121	0.0147	4864939	6768155
SRR8437790	629087565		619370368	641475448	25562003	33851094	922975932	1144382967	0.0113	0.0132	3756315	4716912
SRR8437791	390260337		384236774	396328250	15703740	18195808	572229813	706254127	0.0114	0.0132	2250122	2755593
SRR8437792	407512579		394413976	440085964	39857787	77749251	773629473	1021159024	0.0131	0.0151	5257965	9732728
SRR8437793	350924937		344786218	375797866	15569877	23741369	583819189	804188742	0.0115	0.0141	2474288	3614530
SRR8437794	352965795		346790466	375529244	14653366	20938058	583324292	794738121	0.0114	0.0139	2512919	3319333
SRR8437795	408326157		401998392	417819252	15590859	20421067	586255870	731815525	0.0111	0.013	2475692	3068666
SRR8437796	435254651		428280184	443567512	16767533	21318771	621732309	791490473	0.0111	0.0132	2729411	3368897
SRR8437797	343122416		337668224	364902450	12855928	17599881	566645405	761622626	0.0113	0.0137	2138119	2844880
SRR8437798	336098043		330622676	358869708	13990535	21566947	559841963	762299466	0.0115	0.014	2115354	3149638
SRR8437799	456052462		449367636	463121908	15963804	19339341	657602543	809372793	0.0111	0.0129	2575714	3112868
SRR8437800	416532387		407086310	414944376	15774733	19351316	559081733	627067172	0.0108	0.0117	3583730	4494084
SRR8437801	431698433		422161180	430666528	16939048	20870478	589289769	662507441	0.011	0.0119	3573542	4646465
SRR8437802	433440073		426705538	441690762	17903086	21215345	627205592	796319758	0.0112	0.0133	2571998	3227511
SRR8437803	435449077		428772094	442917464	17955954	21058575	640762287	798102619	0.0114	0.0133	2524104	3122087
SRR8437804	446187377		438982954	453172994	16735542	20456540	645181181	803832646	0.0112	0.0132	2749923	3339323
SRR8437805	406891505		400816726	412919122	14614568	16626892	583997295	718276423	0.0111	0.0129	2247058	2739685
SRR8437806	433328603		426073910	439172776	18435902	18187201	644776193	791366023	0.0115	0.0133	2642087	3181636
SRR8437807	464562140		457418302	465435896	15491236	18174906	621359866	689785416	0.0108	0.0116	2511922	3238408
SRR8437808	483413403		475421336	483549956	17664320	18953891	655427793	725176160	0.0109	0.0117	2878000	3563841
SRR8437809	399522373		393097698	406593170	15666621	19428778	576829557	722202911	0.0112	0.0132	2463915	3011952
SRR8437810	430785905		424263902	438702648	18019793	21866252	622211077	783838807	0.0112	0.0132	2478952	3092261
SRR8437811	452374081		445155946	461516360	17219019	21417412	649939584	830073561	0.0111	0.0133	2764109	3383027
SRR8437812	421715788		414884836	429025136	16976536	20378081	614789784	771452450	0.0113	0.0133	2613007	3198963
SRR8442872	485885317		479308706	484039068	34624377	39611466	330142135	366660629	0.00455	0.00498	2776401	2938596
SRR8442873	483703646		476975022	481564872	32028691	37130658	331709112	369378311	0.00459	0.00504	2864388	3271516
SRR8442874	215098693		210879060	211296890	15842168	17209998	151418030	148181223	0.00472	0.00462	1799518	1629773
SRR8442875	278477803		273646022	274207392	20301587	22167279	197612175	193677104	0.00476	0.00466	2050465	1816655
SRR8442876	550710537		542700476	547976952	36582811	41864954	374757141	410798282	0.00456	0.00492	3357393	3448667
SRR8442877	650515171		642286846	648698296	42342427	50096714	448730543	493410549	0.00462	0.005	3456101	3849486
SRR8442878	518165216		511325278	516357744	35263911	40808952	356986723	394364347	0.00462	0.00502	2878487	3150519
SRR8442879	446315144		440451326	444962960	29863243	34363429	304146576	336670516	0.00456	0.00498	2432338	2630426
SRR8442880	561130454		553709044	559467952	38198740	44204063	388039935	429552630	0.00463	0.00505	3136827	3542711
SRR8442881	459612956		453440586	458195782	29930168	35141872	313320104	349191360	0.00457	0.00501	2559956	2820068
SRR8442882	479450022		474167768	481683924	34719370	39228244	331422639	390408744	0.00464	0.00535	2225151	2200667
SRR8442883	435901223		431080528	437777828	29710082	34260090	303847232	363356282	0.00468	0.00547	2034288	2250381
SRR8442884	732117594		724492022	736964860	46672627	52867530	516883457	621963640	0.00474	0.00557	3163270	3372108
SRR8442885	452799998		448039454	458185718	28725573	32691877	374029733	466046868	0.00557	0.00673	2020922	2049513
SRR8442886	399678042		390265720	397389732	25068140	28295240	289712162	351893842	0.00487	0.00577	4210916	4399019
SRR8442887	439777615		434967516	443577340	29488524	33303639	317831589	385962516	0.00486	0.00575	1990709	2020281
SRR8442888	507035232		500334910	508204746	34970299	39754017	358664703	422331479	0.00475	0.00547	2896218	2908198
SRR8442889	463292011		458114300	465282648	32094860	36997907	323618245	383418147	0.00469	0.00543	2207206	2348322
SRR8442890	513791537		508700914	522717374	33140130	37181508	460247859	596513094	0.00606	0.00755	2115207	2096820
SRR8442891	522511294		516334344	524692818	35183603	39350624	363778613	421333040	0.00467	0.0053	2663722	2498847
SRR8442892	426958170		421155688	425511616	29242663	33980516	293667259	325543403	0.00461	0.00503	2457775	2707614
SRR8442893	275690954		272229140	272770742	19795592	21872943	207651493	204248459	0.00506	0.00497	1502722	1273402
SRR8442894	226424008		223491644	223733892	14876154	16653194	164645612	163689891	0.00488	0.00485	1243516	1149447
SRR8442895	673676652		664566486	672037888	46959917	54573555	471325070	516669453	0.00469	0.00506	3903452	3987256
SRR8442896	528913283		521205558	526362854	35793944	41896023	372044686	413371175	0.00471	0.00515	3342059	3886401
SRR8442897	468554019		461329594	466128872	30149968	35950111	329339053	366302072	0.00471	0.00515	3077059	3485278
SRR8442898	448811194		443050984	447713088	30507792	35492539	313275778	341685953	0.00468	0.00502	2444874	2537049
SRR8442899	488046237		481462754	486758982	33453275	38784023	340396271	374265472	0.00467	0.00506	2815367	2813581
SRR8442900	290583265		287089808	287603654	20230424	22298118	219894901	217272130	0.00508	0.00502	1504519	1289923
SRR8442901	432572205		427517992	433188044	27619563	31734085	317130776	361242578	0.00492	0.0055	2177569	2200826
SRR8442902	200571345		197828908	198066530	12459439	13542599	139575367	139773600	0.00467	0.00467	1128654	1043384
SRR8442904	241134097		238044104	238423148	14282358	15556352	170028731	170202845	0.00473	0.00473	1324967	1196183
SRR8442905	454117339		449149976	454114984	23238790	26394702	335856839	390047721	0.00496	0.00566	2079300	2479693
SRR8442906	202487715		199860758	200196008	11665849	12745873	148659230	147271720	0.00493	0.00488	1142719	964229
SRR8442908	208542317		205383364	205723716	12484484	13654995	144542027	142950265	0.00465	0.00459	1300943	1172360
SRR8442909	199652990		196917282	197287176	13200770	14567581	144945483	142894121	0.00487	0.0048	1178292	1024294
SRR8442911	372847219		365875612	374219762	21960333	24486456	292801527	366880263	0.00529	0.00642	3062072	3241640
SRR8442912	377954947		371099776	375862838	26893712	30964438	292359331	333054137	0.00519	0.0058	2899473	3238696
SRR8442913	194220751		190854410	191116182	12189711	13396176	133100201	132711604	0.00459	0.00458	1404863	1308063
SRR8442914	490333738		485196650	491006372	32797836	36603922	338924944	389794997	0.00464	0.00524	2153389	2104863
SRR8442915	527937673		522207128	528923676	37256868	42083976	369381152	432862061	0.0047	0.0054	2376359	2505826
SRR8442916	800951939		792425486	802081760	56965190	62234415	545202778	617200141	0.00456	0.00508	3661580	3382105
SRR8442918	607825047		600300252	608468698	45412000	50349074	428910024	493278553	0.00474	0.00534	3166539	2970609
SRR8442920	609218986		602360552	610530208	43745930	48358460	432843960	501373866	0.00477	0.00542	2907862	2802570
SRR8442921	460718326		455447494	461017966	32063207	35868979	319246505	367442453	0.00465	0.00526	2178181	2196476
SRR8442922	356290307		347737732	353937104	18963647	20933149	256942349	313057422	0.00484	0.00576	3843730	3979216
SRR8442923	198398764		196401994	196711186	10293236	11113707	140350746	141600243	0.00474	0.00478	829021	723309
SRR8442924	280956555		277468034	277981670	16289883	17850195	203635399	202610926	0.00486	0.00484	1468906	1264354
SRR8442925	252307687		249450442	249924760	15349138	16840496	184031503	183058753	0.0049	0.00487	1185430	1002171
SRR8442926	216309049		213443284	213819426	15957972	17559609	162242389	159251442	0.00504	0.00494	1248251	1079842
SRR8442927	676531653		667918518	674344506	41533836	47927217	462359996	512119952	0.00458	0.005	3642715	3912918
SRR8442928	296802075		293336586	293860088	20105316	21832852	223260195	221563011	0.00505	0.00501	1479808	1259968
SRR8442929	225375316		222303098	222849284	16357794	17753314	168091833	163336573	0.00501	0.00486	1330893	1085078
SRR8442930	213120677		210585876	210903662	13512243	14951070	158479203	156860833	0.00499	0.00494	1086534	959322
SRR8442931	536895783		530170968	534945484	33296455	37516211	360861716	399611645	0.0045	0.00491	2849015	3133371
SRR8442932	517682623		510930654	516178576	33709291	38614640	357659771	394604078	0.00463	0.00503	2823554	2977964
SRR8442933	192197633		190082418	190427966	11600184	12758647	142109717	140293910	0.00496	0.0049	900787	766637
SRR8442937	594701431		587936480	596854318	38553424	43623813	410012958	483677485	0.00463	0.00534	2864671	3020913
SRR8442938	531968211		525579012	533024238	38048950	42382562	387161397	445148415	0.00489	0.00551	2721832	2582447
SRR8442939	258323588		251027924	251393376	17621648	19267217	179512757	179217499	0.00466	0.00465	2740695	2608581
SRR8442940	518931915		513095922	518903982	35887894	39564690	361291072	413339228	0.00467	0.00525	2493782	2627510
SRR8442942	480330601		474560178	480966658	35912715	40119310	339693088	392882898	0.00475	0.00539	2448879	2374574
SRR8442943	573493882		567167834	573763952	40055992	44358474	399250843	462175912	0.00467	0.00531	2687972	2827355
SRR8442944	290699301		287130566	287787998	20921983	22734186	217484041	214611923	0.00502	0.00495	1547253	1262092
SRR8442945	275407554		272120954	272657092	20127259	21952878	202883803	201930883	0.00494	0.00492	1416571	1190707
SRR8442948	226413464		224252376	224622838	12384075	13404613	184219358	184359137	0.00546	0.00547	924357	792508
SRR8442949	455163372		450337622	455448840	26298527	29555579	348314780	402364048	0.00514	0.00583	2061621	2246610
SRR8442950	328350053		321107430	326925956	19552203	21720541	243706662	294527635	0.00499	0.00588	3239085	3370837
SRR8442951	374072120		370452060	374804508	21158011	23903561	291254254	336109842	0.00523	0.00592	1523705	1642855
SRR8442952	450034457		445018382	452865142	30420384	33753370	387121751	462722258	0.00579	0.00675	2154354	2100490
SRR8442953	348176203		340040920	345793242	20802298	23161135	246045097	296138309	0.00475	0.00558	3682265	3824998
SRR8442954	375604537		370992364	376314790	25557085	28969397	283366617	328000484	0.00507	0.00575	1992397	2021611
SRR8442957	346411774		339976038	344705294	23601928	26966971	260613483	303127472	0.00505	0.00576	2020922	2093319
SRR8442958	552235999		544034742	549449792	40158626	45536571	381578875	417074031	0.00463	0.00498	3566976	3713193
SRR8442959	624113822		616482182	622778156	43041744	49850896	435995591	482944215	0.00468	0.0051	3239138	3635985
SRR8442960	210521222		207759526	208113586	14371916	15885091	152496593	150675397	0.00486	0.0048	1176402	1030101
SRR8442961	551864526		544366258	550016090	37452139	43578881	381239391	422321359	0.00463	0.00505	3210287	3552933
SRR8442962	232758860		230096430	230553746	15570755	17211008	167455825	164041569	0.00483	0.00472	1099864	908694
SRR8442963	438435356		433068058	438705230	24935025	28247120	340222239	394793634	0.00521	0.00593	2306365	2389443
SRR8442964	233098363		229763340	230145230	14036558	15378012	167405778	166293790	0.00482	0.00478	1426975	1277637
SRR8442965	243816816		240145252	240488066	12899571	14090049	173527772	174841477	0.00477	0.00481	1584760	1462099
SRR8442966	412031048		407432258	411457440	25754718	29176142	302243347	343741505	0.00492	0.0055	1927112	2230395
SRR8442967	320733817		313140342	318724354	17585581	19576042	229572622	279194785	0.00481	0.0057	3408633	3560528
SRR8442970	473268837		468258566	479718910	25031694	27936220	398342796	508646815	0.00568	0.00701	2122219	2287367
SRR8442971	456311398		451109020	461334770	25693414	28713258	378086773	477352442	0.00559	0.00683	2244899	2501029
SRR8442972	416984906		405828388	409934020	26561954	30240396	282622776	316939564	0.00454	0.00501	5022070	5209121
SRR8442973	288359114		285220120	285693140	18048649	20020624	204687191	201187137	0.00476	0.00468	1292922	1108783
SRR8442974	592348599		584512474	590643012	38207268	44014209	406595189	444172535	0.0046	0.00495	3307568	3353729
SRR8442975	292534300		289088754	289621412	20392757	22434069	209140821	204272126	0.0048	0.00468	1445028	1230045
SRR8442976	662418527		655979828	671581228	37178679	41100452	552414165	700171485	0.00563	0.00689	2711690	2856900
SRR8442977	365660302		360913412	364915814	22768535	25848853	255284466	282781595	0.00468	0.0051	2016410	2030250
SRR8442978	406285088		401047298	408748172	25317584	28683280	293855406	360910389	0.00486	0.00581	2222404	2506125
SRR8442979	381858651		373083080	379826186	21235227	24032196	274372047	334591783	0.00483	0.00574	3913460	4200012
SRR8442980	431593265		425590838	429750866	27053422	31282857	292366397	325361212	0.00454	0.00497	2560923	2836913
SRR8442981	494976542		489117606	494077042	30166731	35054608	338692526	374776528	0.00458	0.005	2425336	2619270
SRR8442982	260134048		257198466	257613984	15863138	17231542	188939640	186881660	0.00487	0.00481	1188786	1024573
SRR8442983	226559095		223826996	224104822	15380264	17023535	165357375	164506304	0.0049	0.00487	1176966	1060714
SRR8442984	680864220		672115898	678637970	38121193	44654248	460011893	508791463	0.00452	0.00493	3663111	4026323
SRR8442985	485270838		478348442	482751720	28564756	33099990	323505828	360328964	0.00446	0.0049	2899778	3248027
SRR8442986	631165947		621902230	627967264	39331157	45414602	428293492	474218767	0.00454	0.00496	3982857	4309929
SRR8442987	318041320		311259960	311582618	19502406	21935539	222697338	218542536	0.00469	0.0046	2774930	2638007
SRR8442988	332827289		328838158	329368710	21124098	23177452	256847484	253790851	0.00518	0.00512	1702143	1488239
SRR8443419	560424349		554766244	561237564	36979396	41103551	383862280	441639821	0.00459	0.0052	2365621	2376641
SRR8618144	207548534		202725378	204180478	19303701	20803783	211568339	208709146	0.00695	0.00684	1323073	1028601
SRR8618145	208151448		203767752	205162476	18478202	19868662	212423107	210639606	0.00695	0.00688	1250244	997415
SRR8618146	195819882		185519272	186557166	14529065	15527856	192188458	188121684	0.00667	0.00651	1953504	1700515
SRR8618147	217998731		208962076	209962324	13839484	14604480	239419357	238315714	0.00748	0.00743	1789072	1595403
SRR8618148	208017946		201881950	203298456	17324406	18881865	216567099	215155849	0.0071	0.00704	1408313	1136990
SRR8618149	206454392		201607782	202765588	14196481	15253504	198537511	195549986	0.00653	0.00642	1300106	1058966
SRR8928054	704847308		700059736	745194002	38970372	47391945	544581318	747413654	0.00527	0.00667	1917336	2405049

## Sheet: Supplementary Fig. 19b
Supplementary Fig. 19b Various lengths of DEL and INS are counted in a comparison of ARS1 and T2T-goat1.0.
		50-100	100-200	201-300	301-400	401-500	501-750	751-1k	1k-2k	2k-5k	5k+
T2T-goat1.0	DEL	8140	6577	2553	1431	1116	1917	4158	3721	2071	761
	INS	7908	7227	2790	1431	1211	1816	2702	3281	1548	676
ARS1	DEL	8117	6479	2506	1339	986	1540	998	2279	1305	752
	INS	7581	6839	2773	1422	1203	1712	1132	2716	1389	642

## Sheet: Supplementary Fig. 19e
Supplementary Fig. 19e Various lengths of DEL and INS are counted in the repetitive sequences of LINE, SINE, Satellite, and LTR in T2T-goat1.0.
		50-100	100-200	201-300	301-400	401-500	501-750	751-1k	1k-2k	2k-5k	5k+
DEL	LINE	1861	1926	1087	698	591	1072	709	1798	1125	618
	SINE	983	2079	686	355	256	505	338	839	648	423
	satellite	222	259	98	70	53	301	3208	1488	852	110
	LTR	1012	1207	511	283	287	396	298	867	559	460
INS	LINE	1747	1486	690	343	331	535	418	978	566	265
	SINE	450	853	174	94	57	95	41	122	43	29
	satellite	177	224	80	42	35	128	1542	556	204	8
	LTR	616	567	162	73	61	83	59	137	62	55

## Sheet: Supplementary Fig. 19d
Supplementary Fig. 19d Various lengths of DEL and INS are counted in the repetitive sequences of LINE, SINE, Satellite, and LTR in ARS1.
		50-100	100-200	201-300	301-400	401-500	501-750	751-1k	1k-2k	2k-5k	5k+
DEL	LINE	1946	2006	1133	707	575	1030	736	1876	1177	703
	SINE	622	1499	512	233	166	327	214	574	520	410
	Satellite	80	52	20	11	2	18	13	14	18	19
	LTR	664	494	240	150	115	224	145	516	368	394
INS	LINE	1697	1480	698	367	338	554	394	981	564	235
	SINE	441	852	183	78	63	82	34	113	52	25
	Satellite	41	38	12	8	5	1	5	1	1	0
	LTR	561	486	179	65	72	83	49	118	53	43

## Sheet: Supplementary Fig. 21c
Supplementary Fig. 21c All SNPs, heterozygous and homozygous SNPs are shown for the six geographic populations.
	T2T-goat1.0				ARS1
	Heterozygous	Homozygous	Total Number	Geographic groups	Heterozygous	Homozygous	Total Number	Geographic groups
AFD-1	8149576	1115348	9264924	Africa	7722117	859992	8582109	Africa
AGN-1	2355697	3175778	5531475	East_Asia	2288964	3101423	5390387	East_Asia
AGN-2	2510665	3045289	5555954	East_Asia	2439351	2968683	5408034	East_Asia
AGN-3	2262844	3198664	5461508	East_Asia	2211923	3114400	5326323	East_Asia
AGN-4	1886945	3389861	5276806	East_Asia	1835238	3302431	5137669	East_Asia
AGN-5	2128458	3163854	5292312	East_Asia	2071781	3101633	5173414	East_Asia
AHW-1	3928145	2188367	6116512	East_Asia	3810657	2390860	6201517	East_Asia
ALI-1	508294	13545479	14053773	Wild	509222	12981800	13491022	Wild
ALI-10	304147	14026673	14330820	Wild	318937	13392105	13711042	Wild
ALI-11	311409	14027804	14339213	Wild	323332	13387022	13710354	Wild
ALI-12	325406	14014750	14340156	Wild	344490	13374966	13719456	Wild
ALI-13	334351	13994491	14328842	Wild	347399	13360537	13707936	Wild
ALI-14	290035	13994680	14284715	Wild	307586	13400999	13708585	Wild
ALI-15	324625	14022219	14346844	Wild	337974	13383774	13721748	Wild
ALI-16	309038	14028538	14337576	Wild	323530	13387823	13711353	Wild
ALI-17	301098	14035083	14336181	Wild	317320	13396793	13714113	Wild
ALI-18	264098	13998372	14262470	Wild	268890	13406008	13674898	Wild
ALI-19	286641	13987067	14273708	Wild	300283	13395318	13695601	Wild
ALI-2	250175	14020333	14270508	Wild	260892	13425543	13686435	Wild
ALI-20	293223	13999329	14292552	Wild	307828	13407263	13715091	Wild
ALI-21	291582	13992447	14284029	Wild	300501	13399555	13700056	Wild
ALI-22	311015	14032667	14343682	Wild	315284	13394706	13709990	Wild
ALI-23	298274	13981022	14279296	Wild	305439	13386660	13692099	Wild
ALI-24	255464	14012094	14267558	Wild	270290	13421012	13691302	Wild
ALI-25	282663	14035983	14318646	Wild	286586	13402749	13689335	Wild
ALI-26	297381	14019751	14317132	Wild	313178	13385661	13698839	Wild
ALI-27	275198	14046265	14321463	Wild	287310	13409382	13696692	Wild
ALI-28	266565	14058221	14324786	Wild	276826	13420325	13697151	Wild
ALI-29	346050	14012109	14358159	Wild	360261	13373409	13733670	Wild
ALI-3	304874	13992665	14297539	Wild	319448	13401418	13720866	Wild
ALI-30	267349	14015947	14283296	Wild	280584	13422054	13702638	Wild
ALI-4	315061	13995323	14310384	Wild	328086	13397377	13725463	Wild
ALI-5	277711	14000564	14278275	Wild	285698	13409288	13694986	Wild
ALI-6	251410	14059608	14311018	Wild	258710	13422416	13681126	Wild
ALI-7	267524	14009536	14277060	Wild	278059	13418385	13696444	Wild
ALI-8	263441	14049614	14313055	Wild	270238	13410732	13680970	Wild
ALI-9	303585	14034018	14337603	Wild	316338	13396552	13712890	Wild
APZ-1	8145483	1396276	9541759	Europe	7737728	1053452	8791180	Europe
APZ-10	3679885	3081245	6761130	Europe	3543101	2642764	6185865	Europe
APZ-11	3684323	3078443	6762766	Europe	3555004	2622572	6177576	Europe
APZ-12	3578302	3070273	6648575	Europe	3454147	2637968	6092115	Europe
APZ-13	3359763	3247514	6607277	Europe	3256981	2798943	6055924	Europe
APZ-14	3235505	3211253	6446758	Europe	3132626	2749287	5881913	Europe
APZ-15	3265352	3193227	6458579	Europe	3164021	2751160	5915181	Europe
APZ-16	3401075	3108125	6509200	Europe	3287163	2688408	5975571	Europe
APZ-17	3753548	3039142	6792690	Europe	3632928	2587640	6220568	Europe
APZ-18	3511584	3050155	6561739	Europe	3378171	2598929	5977100	Europe
APZ-19	3706194	3063666	6769860	Europe	3549557	2620378	6169935	Europe
APZ-2	3559810	3144213	6704023	Europe	3435685	2704814	6140499	Europe
APZ-20	3657306	3072397	6729703	Europe	3532773	2635231	6168004	Europe
APZ-21	3706988	3083192	6790180	Europe	3553969	2638763	6192732	Europe
APZ-22	3527100	3121482	6648582	Europe	3414329	2690447	6104776	Europe
APZ-3	3710213	3073880	6784093	Europe	3567047	2625616	6192663	Europe
APZ-4	3519012	3085585	6604597	Europe	3390273	2653711	6043984	Europe
APZ-5	3606988	3073415	6680403	Europe	3483357	2646668	6130025	Europe
APZ-6	3418746	3204915	6623661	Europe	3283942	2760413	6044355	Europe
APZ-7	3688365	3080913	6769278	Europe	3551957	2625139	6177096	Europe
APZ-8	3629372	3103372	6732744	Europe	3507897	2659765	6167662	Europe
APZ-9	3753860	3042404	6796264	Europe	3619648	2623697	6243345	Europe
BAL-1	2876529	3225179	6101708	Europe	2795339	2855218	5650557	Europe
BAL-2	2731166	3303408	6034574	Europe	2642361	2929088	5571449	Europe
BAL-3	2104491	3550428	5654919	Europe	2043947	3155259	5199206	Europe
BAL-4	2683407	3289496	5972903	Europe	2581055	2907714	5488769	Europe
BAL-5	2749989	3291890	6041879	Europe	2654955	2923355	5578310	Europe
BAR-1	9059802	620323	9680125	South_Asia	8673462	835893	9509355	South_Asia
BAR-2	3273879	2571703	5845582	South_Asia	3167927	2697066	5864993	South_Asia
BBG-1	2793753	2527226	5320979	South_Asia	2723296	2637738	5361034	South_Asia
BBG-2	3282542	2440029	5722571	South_Asia	3182581	2576991	5759572	South_Asia
BBG-3	3281145	2400685	5681830	South_Asia	3182406	2527636	5710042	South_Asia
BBG-4	3635703	2428013	6063716	South_Asia	3518518	2562253	6080771	South_Asia
BBG-5	3553362	2411169	5964531	South_Asia	3453511	2534171	5987682	South_Asia
BBG-6	3620375	2355149	5975524	South_Asia	3509216	2506413	6015629	South_Asia
BBG-7	3509053	2425270	5934323	South_Asia	3413899	2557541	5971440	South_Asia
BBG-8	3533386	2428585	5961971	South_Asia	3438891	2555581	5994472	South_Asia
BBG-9	3826522	2385238	6211760	South_Asia	3712581	2515426	6228007	South_Asia
BCG-1	3605450	2264389	5869839	East_Asia	3484735	2510858	5995593	East_Asia
BEE-1	8979583	662181	9641764	South_Asia	8619977	874723	9494700	South_Asia
BEE-2	2925558	2072543	4998101	East_Asia	2824173	2216903	5041076	East_Asia
BEE-3	3742665	2303341	6046006	South_Asia	3630641	2446930	6077571	South_Asia
BEE-4	2622577	2837606	5460183	South_Asia	2552363	2991035	5543398	South_Asia
BEE-5	3718493	2294371	6012864	South_Asia	3596456	2430711	6027167	South_Asia
BEE-6	4193130	2016969	6210099	South_Asia	4047162	2175603	6222765	South_Asia
BEZ-1	2353753	2901246	5254999	Wild	2279898	2783868	5063766	Wild
BEZ-10	2714474	3115955	5830429	Wild	2629816	2981448	5611264	Wild
BEZ-11	3154427	2665200	5819627	Wild	3044819	2670793	5715612	Wild
BEZ-12	2895613	3014484	5910097	Wild	2796493	2892355	5688848	Wild
BEZ-13	3347890	2692811	6040701	Wild	3241594	2613377	5854971	Wild
BEZ-14	3361437	2760641	6122078	Wild	3244996	2675633	5920629	Wild
BEZ-15	3305574	2707885	6013459	Wild	3192099	2621900	5813999	Wild
BEZ-16	3368020	2600599	5968619	Wild	3263311	2621693	5885004	Wild
BEZ-17	3282028	2598407	5880435	Wild	3179441	2621326	5800767	Wild
BEZ-18	3198291	2595049	5793340	Wild	3101394	2619875	5721269	Wild
BEZ-19	3356026	2537223	5893249	Wild	3254408	2566730	5821138	Wild
BEZ-2	6454623	2216865	8671488	Europe	6013999	1933738	7947737	Europe
BEZ-20	2597490	3142120	5739610	Wild	2525298	3135518	5660816	Wild
BEZ-21	2605721	3145297	5751018	Wild	2536054	3127245	5663299	Wild
BEZ-3	3319890	2735802	6055692	Wild	3207936	2675168	5883104	Wild
BEZ-4	2728149	3020211	5748360	Wild	2643162	2935367	5578529	Wild
BEZ-5	2605194	3180025	5785219	Wild	2511160	3045622	5556782	Wild
BEZ-6	3114932	2843525	5958457	Wild	3002959	2763923	5766882	Wild
BEZ-7	2888200	3007285	5895485	Wild	2796382	2901616	5697998	Wild
BEZ-8	2879923	3006120	5886043	Wild	2777963	2878938	5656901	Wild
BEZ-9	2710292	3106646	5816938	Wild	2610989	2975688	5586677	Wild
BNG-1	3568018	2618991	6187009	Africa	3443072	2364286	5807358	Africa
BOE-1	7496930	1192713	8689643	South_Asia	7178234	1127069	8305303	South_Asia
BOE-2	7174963	1207162	8382125	South_Asia	6906197	1170295	8076492	South_Asia
BOE-3	3465017	2740193	6205210	Africa	3379939	2610938	5990877	Africa
BOE-4	3516170	2703168	6219338	Africa	3410196	2582401	5992597	Africa
BOE-5	2688240	2829653	5517893	Africa	2596280	2743109	5339389	Africa
CAG-1	9248098	1124416	10372514	Europe	8799217	790898	9590115	Europe
CAG-10	4187021	2828958	7015979	Europe	4034858	2383073	6417931	Europe
CAG-11	3990415	2909619	6900034	Europe	3850816	2479653	6330469	Europe
CAG-12	4101086	2846859	6947945	Europe	3953345	2414896	6368241	Europe
CAG-13	3926921	2930009	6856930	Europe	3776985	2494414	6271399	Europe
CAG-14	2667308	2819764	5487072	Europe	2588063	2416697	5004760	Europe
CAG-2	4161621	2844433	7006054	Europe	4007071	2386773	6393844	Europe
CAG-3	4170444	2832130	7002574	Europe	4017331	2393521	6410852	Europe
CAG-4	4061289	2894380	6955669	Europe	3913908	2439592	6353500	Europe
CAG-5	4096319	2831033	6927352	Europe	3945874	2401122	6346996	Europe
CAG-6	3955517	2920180	6875697	Europe	3809962	2495680	6305642	Europe
CAG-7	4028565	2905254	6933819	Europe	3888989	2450692	6339681	Europe
CAG-8	3984071	2898190	6882261	Europe	3840584	2458958	6299542	Europe
CAG-9	4027035	2911729	6938764	Europe	3874534	2470003	6344537	Europe
CAS-1	3743612	2128430	5872042	East_Asia	3628671	2461555	6090226	East_Asia
CAS-2	3870893	2164262	6035155	East_Asia	3749031	2449199	6198230	East_Asia
CAS-3	3993375	2063713	6057088	East_Asia	3867432	2335336	6202768	East_Asia
CAS-4	4320183	1888060	6208243	East_Asia	4173389	2159767	6333156	East_Asia
CDM-1	3852383	2163243	6015626	East_Asia	3742058	2449890	6191948	East_Asia
CGG-1	2581581	2799408	5380989	East_Asia	2532237	3068892	5601129	East_Asia
CHG-1	3731843	2021956	5753799	East_Asia	3617460	2271788	5889248	East_Asia
CMC-1	8842325	1218635	10060960	Europe	8415924	867169	9283093	Europe
CMC-10	3933137	2938826	6871963	Europe	3790592	2488382	6278974	Europe
CMC-11	3996431	2899705	6896136	Europe	3841273	2448141	6289414	Europe
CMC-12	3782102	2999203	6781305	Europe	3646127	2545296	6191423	Europe
CMC-13	3826038	2922833	6748871	Europe	3682649	2459208	6141857	Europe
CMC-14	4070363	2863522	6933885	Europe	3925471	2419623	6345094	Europe
CMC-15	4067338	2895728	6963066	Europe	3928692	2447938	6376630	Europe
CMC-16	3985861	2906546	6892407	Europe	3847138	2463238	6310376	Europe
CMC-17	3947600	2936905	6884505	Europe	3790613	2492874	6283487	Europe
CMC-18	2156133	2969082	5125215	Europe	2084817	2540015	4624832	Europe
CMC-19	2608739	2864805	5473544	Europe	2521679	2439620	4961299	Europe
CMC-2	3740093	3006099	6746192	Europe	3609490	2568867	6178357	Europe
CMC-20	3395274	2808350	6203624	Africa	3283417	2429905	5713322	Africa
CMC-3	4012031	2911650	6923681	Europe	3858515	2439364	6297879	Europe
CMC-4	3915190	2957555	6872745	Europe	3771367	2500720	6272087	Europe
CMC-5	4171478	2808964	6980442	Europe	4016316	2365889	6382205	Europe
CMC-6	4231401	2806299	7037700	Europe	4065533	2353495	6419028	Europe
CMC-7	3933749	2923963	6857712	Europe	3779806	2492852	6272658	Europe
CMC-8	3986265	2902520	6888785	Europe	3838068	2445218	6283286	Europe
CMC-9	3954606	2909287	6863893	Europe	3817288	2462900	6280188	Europe
CMG-1	8492579	730491	9223070	South_Asia	8191532	901438	9092970	South_Asia
CNG-1	3221800	2536313	5758113	East_Asia	3142702	2645703	5788405	East_Asia
CNG-2	3430028	2450525	5880553	East_Asia	3343155	2568894	5912049	East_Asia
CNG-3	3075752	2504831	5580583	East_Asia	2991777	2583882	5575659	East_Asia
CNG-4	3274377	2429429	5703806	East_Asia	3193362	2603350	5796712	East_Asia
CPC-1	4354509	2130001	6484510	Africa	4215578	2234074	6449652	Africa
CPN-1	2538998	3116189	5655187	Europe	2463362	2686013	5149375	Europe
DAG-1	3015277	2583673	5598950	East_Asia	2930646	2770731	5701377	East_Asia
DAG-10	3324649	2414511	5739160	East_Asia	3223367	2699142	5922509	East_Asia
DAG-11	3550836	2355631	5906467	East_Asia	3439210	2619595	6058805	East_Asia
DAG-12	3533575	2397049	5930624	East_Asia	3420881	2689686	6110567	East_Asia
DAG-13	3266580	2482995	5749575	East_Asia	3182086	2806032	5988118	East_Asia
DAG-14	3307573	2407642	5715215	East_Asia	3229798	2704489	5934287	East_Asia
DAG-2	2744973	2747938	5492911	East_Asia	2684099	2947144	5631243	East_Asia
DAG-3	3208144	2449990	5658134	East_Asia	3135953	2768169	5904122	East_Asia
DAG-4	3287803	2411856	5699659	East_Asia	3212105	2707464	5919569	East_Asia
DAG-5	3404156	2432450	5836606	East_Asia	3311929	2736249	6048178	East_Asia
DAG-6	3249852	2479280	5729132	East_Asia	3169495	2787155	5956650	East_Asia
DAG-7	3672599	2336527	6009126	East_Asia	3579631	2588254	6167885	East_Asia
DAG-8	3363069	2393911	5756980	East_Asia	3278623	2711068	5989691	East_Asia
DAG-9	3128189	2441374	5569563	East_Asia	3026704	2775241	5801945	East_Asia
DDP-1	8796118	682805	9478923	South_Asia	8437127	899754	9336881	South_Asia
DRI-1	3342424	2930168	6272592	Europe	3240854	2562517	5803371	Europe
DWG-1	3101144	2883895	5985039	Africa	3020953	2492350	5513303	Africa
GSB-1	3911979	2242676	6154655	East_Asia	3790257	2446468	6236725	East_Asia
GST-1	9174886	1120574	10295460	Europe	8752766	811262	9564028	Europe
GST-10	4273661	2750703	7024364	Europe	4122902	2341855	6464757	Europe
GST-11	3805344	2930169	6735513	Europe	3653259	2557006	6210265	Europe
GST-12	4293017	2725475	7018492	Europe	4136180	2336810	6472990	Europe
GST-13	3867112	2933304	6800416	Europe	3742867	2520078	6262945	Europe
GST-14	4185047	2762208	6947255	Europe	4036409	2357651	6394060	Europe
GST-15	4050189	2825715	6875904	Europe	3910304	2438178	6348482	Europe
GST-16	4122915	2816903	6939818	Europe	3977510	2412578	6390088	Europe
GST-17	3801474	2992330	6793804	Europe	3674979	2569368	6244347	Europe
GST-18	3939238	2867744	6806982	Europe	3807833	2470563	6278396	Europe
GST-19	3582508	3030748	6613256	Europe	3462138	2612882	6075020	Europe
GST-2	2426852	2690034	5116886	Europe	2349979	2337335	4687314	Europe
GST-20	4122921	2850675	6973596	Europe	3977466	2430428	6407894	Europe
GST-21	4144398	2806686	6951084	Europe	3998701	2414342	6413043	Europe
GST-22	4183758	2794279	6978037	Europe	4026602	2395554	6422156	Europe
GST-23	3944677	2886110	6830787	Europe	3820653	2465863	6286516	Europe
GST-24	3855942	2926543	6782485	Europe	3734197	2524674	6258871	Europe
GST-3	3699268	2943939	6643207	Europe	3582652	2541323	6123975	Europe
GST-4	3919987	2932072	6852059	Europe	3789969	2512950	6302919	Europe
GST-5	3663380	2977290	6640670	Europe	3547286	2552895	6100181	Europe
GST-6	3766485	2898138	6664623	Europe	3623287	2493840	6117127	Europe
GST-7	4319636	2716244	7035880	Europe	4148343	2309747	6458090	Europe
GST-8	4084398	2861279	6945677	Europe	3932658	2437942	6370600	Europe
GST-9	3783976	2854108	6638084	Europe	3652931	2464087	6117018	Europe
GZB-1	3142688	2519434	5662122	East_Asia	3064321	2849437	5913758	East_Asia
HAM-1	8033438	817918	8851356	South_Asia	7754492	1038269	8792761	South_Asia
HDE-1	4235727	2216927	6452654	Middle_East	4092345	2217225	6309570	Middle_East
IBI-1	334576	13343386	13677962	Wild	336515	12777261	13113776	Wild
IBI-2	475445	13255058	13730503	Wild	466520	12655694	13122214	Wild
IBI-3	405917	13287774	13693691	Wild	399369	12696497	13095866	Wild
IBI-4	344843	13401980	13746823	Wild	355673	12785438	13141111	Wild
IRAN-1	2993372	2793738	5787110	Middle_East	2901469	2755898	5657367	Middle_East
IRAN-10	3822764	2244105	6066869	South_Asia	3720120	2372978	6093098	South_Asia
IRAN-11	3977741	2306429	6284170	Middle_East	3849089	2297844	6146933	Middle_East
IRAN-12	4084536	2182341	6266877	Middle_East	3948818	2245825	6194643	Middle_East
IRAN-13	3559766	2502238	6062004	Middle_East	3454472	2500389	5954861	Middle_East
IRAN-14	2823799	2910626	5734425	Middle_East	2731518	2868981	5600499	Middle_East
IRAN-15	4107746	2231512	6339258	Middle_East	3981293	2231631	6212924	Middle_East
IRAN-16	3691581	2451432	6143013	Middle_East	3593042	2425800	6018842	Middle_East
IRAN-17	3918887	2313816	6232703	Middle_East	3795095	2302871	6097966	Middle_East
IRAN-18	4010587	2246663	6257250	Middle_East	3882961	2255300	6138261	Middle_East
IRAN-19	3856179	2295156	6151335	Middle_East	3761571	2299983	6061554	Middle_East
IRAN-2	3528105	2479383	6007488	Middle_East	3411044	2499533	5910577	Middle_East
IRAN-20	3900278	2292903	6193181	Middle_East	3785296	2284866	6070162	Middle_East
IRAN-21	3878227	2182529	6060756	Middle_East	3738423	2289971	6028394	Middle_East
IRAN-22	3860052	2225103	6085155	Middle_East	3739522	2335560	6075082	Middle_East
IRAN-23	3533879	2350604	5884483	Middle_East	3419886	2424389	5844275	Middle_East
IRAN-24	3787300	2276394	6063694	Middle_East	3652317	2387659	6039976	Middle_East
IRAN-25	3776141	2337984	6114125	Middle_East	3646719	2322100	5968819	Middle_East
IRAN-26	3892804	2236476	6129280	Middle_East	3758843	2239457	5998300	Middle_East
IRAN-27	3680987	2275525	5956512	Middle_East	3557366	2405032	5962398	Middle_East
IRAN-28	4035417	2239599	6275016	Middle_East	3904004	2226032	6130036	Middle_East
IRAN-29	4062043	2237484	6299527	Middle_East	3929959	2265845	6195804	Middle_East
IRAN-3	4062968	2253327	6316295	Middle_East	3932009	2234957	6166966	Middle_East
IRAN-30	3868614	2241494	6110108	Middle_East	3736638	2363466	6100104	Middle_East
IRAN-31	3812981	2231161	6044142	Middle_East	3680131	2288903	5969034	Middle_East
IRAN-32	3745853	2222635	5968488	Middle_East	3623389	2200044	5823433	Middle_East
IRAN-33	3712317	2252110	5964427	Middle_East	3584378	2347286	5931664	Middle_East
IRAN-4	3776570	2282324	6058894	South_Asia	3676501	2403945	6080446	South_Asia
IRAN-5	4092658	2228032	6320690	Middle_East	3960118	2219192	6179310	Middle_East
IRAN-6	3791527	2402015	6193542	Middle_East	3684516	2363221	6047737	Middle_East
IRAN-7	4082597	2211788	6294385	Middle_East	4015030	2225941	6240971	Middle_East
IRAN-8	4074045	2250960	6325005	Middle_East	3939036	2238682	6177718	Middle_East
IRAN-9	3633220	2458650	6091870	Middle_East	3529839	2441603	5971442	Middle_East
JCB-1	2872516	2662127	5534643	East_Asia	2794761	2985710	5780471	East_Asia
JGG-1	7317020	1122437	8439457	South_Asia	7043567	1278026	8321593	South_Asia
JGG-10	4083024	2218528	6301552	East_Asia	3951130	2381784	6332914	East_Asia
JGG-11	4065354	2237414	6302768	East_Asia	3934153	2374774	6308927	East_Asia
JGG-12	3898104	2248860	6146964	East_Asia	3776256	2425009	6201265	East_Asia
JGG-13	3867678	2245504	6113182	East_Asia	3747442	2487711	6235153	East_Asia
JGG-14	3988375	2217818	6206193	East_Asia	3866010	2370590	6236600	East_Asia
JGG-15	4130094	2183971	6314065	East_Asia	3999994	2333636	6333630	East_Asia
JGG-16	3404740	2533281	5938021	East_Asia	3304546	2653266	5957812	East_Asia
JGG-17	3972423	2212003	6184426	East_Asia	3846723	2403851	6250574	East_Asia
JGG-18	3854354	2260476	6114830	East_Asia	3742584	2467432	6210016	East_Asia
JGG-19	2951843	2367892	5319735	East_Asia	2852280	2561555	5413835	East_Asia
JGG-2	4000074	2208023	6208097	East_Asia	3873989	2382012	6256001	East_Asia
JGG-20	2421096	2984733	5405829	East_Asia	2354307	3125155	5479462	East_Asia
JGG-3	806656	1839464	2646120	East_Asia	789037	1937727	2726764	East_Asia
JGG-4	4037834	2224616	6262450	East_Asia	3911134	2383109	6294243	East_Asia
JGG-5	4138432	2198118	6336550	East_Asia	4009753	2337008	6346761	East_Asia
JGG-6	3741098	2316548	6057646	East_Asia	3620865	2541153	6162018	East_Asia
JGG-7	3987388	2239871	6227259	East_Asia	3862330	2397952	6260282	East_Asia
JGG-8	3899496	2258089	6157585	East_Asia	3771780	2415620	6187400	East_Asia
JGG-9	4070138	2217098	6287236	East_Asia	3940426	2362682	6303108	East_Asia
JYBE-1	8643745	776983	9420728	South_Asia	8326217	930857	9257074	South_Asia
KAM-1	6888242	1213403	8101645	South_Asia	6612650	1396778	8009428	South_Asia
KNG-1	2718905	2893254	5612159	East_Asia	2639860	3021322	5661182	East_Asia
KNG-2	3111181	2696256	5807437	East_Asia	3006536	2794909	5801445	East_Asia
KNG-3	2961161	2736035	5697196	East_Asia	2874099	2872435	5746534	East_Asia
KNG-4	3116522	2660471	5776993	East_Asia	3019805	2777993	5797798	East_Asia
KNG-5	2816938	2798112	5615050	East_Asia	2734294	2938263	5672557	East_Asia
LLB-1	3808091	2058992	5867083	East_Asia	3690448	2312086	6002534	East_Asia
LLG-1	3164550	2603484	5768034	East_Asia	3085343	2928430	6013773	East_Asia
LLG-2	3102863	2581949	5684812	East_Asia	3023069	2931713	5954782	East_Asia
LLG-3	2851011	2712396	5563407	East_Asia	2783286	3024944	5808230	East_Asia
LLG-4	3423553	2499046	5922599	East_Asia	3333198	2831153	6164351	East_Asia
LLG-5	4070244	2243201	6313445	East_Asia	3945136	2423107	6368243	East_Asia
LLG-6	3130006	2593532	5723538	East_Asia	3053324	2940296	5993620	East_Asia
LNC-1	3791346	2294995	6086341	East_Asia	3682210	2590800	6273010	East_Asia
LNC-2	3519179	2422743	5941922	East_Asia	3405879	2727866	6133745	East_Asia
LNC-3	3826812	2243434	6070246	East_Asia	3715144	2585386	6300530	East_Asia
LNC-4	3786928	2269989	6056917	East_Asia	3677468	2598866	6276334	East_Asia
LNC-5	3792456	2287524	6079980	East_Asia	3686178	2584786	6270964	East_Asia
LOCA-1	3907970	2552624	6460594	Africa	3767800	2197401	5965201	Africa
LOCA-10	3792616	2719645	6512261	Africa	3651431	2269488	5920919	Africa
LOCA-2	3496221	2789737	6285958	Africa	3372086	2415743	5787829	Africa
LOCA-3	2613354	3239181	5852535	Africa	2535677	2817748	5353425	Africa
LOCA-4	3544515	2769930	6314445	Africa	3409628	2363788	5773416	Africa
LOCA-5	4058021	2511648	6569669	Africa	3900221	2158563	6058784	Africa
LOCA-6	4007893	2537303	6545196	Africa	3856978	2180175	6037153	Africa
LOCA-7	3767359	2679584	6446943	Africa	3626194	2268031	5894225	Africa
LOCA-8	3493860	2798884	6292744	Africa	3368019	2397223	5765242	Africa
LOCA-9	1607406	2430472	4037878	East_Asia	1553313	2102363	3655676	East_Asia
LSD-1	9037209	884745	9921954	Europe	8646763	767121	9413884	Europe
LSD-2	9198850	843960	10042810	Europe	8802895	735620	9538515	Europe
LWB-1	4181928	1976686	6158614	East_Asia	4042639	2240596	6283235	East_Asia
LZG-1	3367398	2431216	5798614	East_Asia	3266588	2698264	5964852	East_Asia
LZG-2	2125532	3226701	5352233	East_Asia	2052765	3431915	5484680	East_Asia
LZG-3	3182732	2724860	5907592	East_Asia	3080101	2938465	6018566	East_Asia
LZG-4	3106659	2730941	5837600	East_Asia	3019019	2949770	5968789	East_Asia
LZG-5	3113665	2750351	5864016	East_Asia	3014107	2962662	5976769	East_Asia
LZG-6	3167673	2730525	5898198	East_Asia	3064786	2931745	5996531	East_Asia
MAH-1	893448	9887735	10781183	Wild	880846	9426201	10307047	Wild
MAH-2	1027055	10010358	11037413	Wild	1008921	9538069	10546990	Wild
MAH-3	2446222	3429483	5875705	Wild	2389003	3386492	5775495	Wild
MAH-4	2441287	3434449	5875736	Wild	2383592	3391017	5774609	Wild
MAH-5	829475	4475340	5304815	Wild	829644	4354940	5184584	Wild
MCB-1	8263740	765450	9029190	South_Asia	7971895	1038564	9010459	South_Asia
MGH-1	3849674	2091926	5941600	East_Asia	3738606	2439486	6178092	East_Asia
MOI-1	3648284	3020154	6668438	Europe	3531910	2583295	6115205	Europe
MTG-1	8713740	735304	9449044	South_Asia	8398468	921033	9319501	South_Asia
MTG-2	3616359	2324778	5941137	East_Asia	3515515	2611446	6126961	East_Asia
MTV-1	3586729	2842585	6429314	Africa	3484023	2379080	5863103	Africa
NAC-1	8655750	708696	9364446	South_Asia	8262110	933394	9195504	South_Asia
NBI-1	530730	10916752	11447482	Wild	517089	10404161	10921250	Wild
NBI-2	575683	10899167	11474850	Wild	565240	10389746	10954986	Wild
NBI-3	777759	10776846	11554605	Wild	761773	10268056	11029829	Wild
NJG-1	8412711	768020	9180731	South_Asia	8112206	937710	9049916	South_Asia
NVZ-1	9038622	1197211	10235833	Europe	8616093	850757	9466850	Europe
NVZ-10	3776812	2980787	6757599	Europe	3643599	2543352	6186951	Europe
NVZ-11	3678142	3032413	6710555	Europe	3546387	2578753	6125140	Europe
NVZ-12	3690802	3093757	6784559	Europe	3549524	2635733	6185257	Europe
NVZ-13	4058753	2868886	6927639	Europe	3911057	2421305	6332362	Europe
NVZ-14	4080313	2874818	6955131	Europe	3918986	2445538	6364524	Europe
NVZ-15	4005976	2922706	6928682	Europe	3859222	2471364	6330586	Europe
NVZ-16	4045391	2882745	6928136	Europe	3909452	2424270	6333722	Europe
NVZ-17	3754160	3016155	6770315	Europe	3614679	2563209	6177888	Europe
NVZ-18	3905500	2943029	6848529	Europe	3767709	2497453	6265162	Europe
NVZ-19	4151081	2784673	6935754	Europe	3993869	2351245	6345114	Europe
NVZ-2	3860703	2976708	6837411	Europe	3714125	2516930	6231055	Europe
NVZ-20	3764500	2986456	6750956	Europe	3631657	2534681	6166338	Europe
NVZ-21	3917854	2932451	6850305	Europe	3766395	2505701	6272096	Europe
NVZ-22	4068240	2891902	6960142	Europe	3918512	2441313	6359825	Europe
NVZ-23	3597163	3128740	6725903	Europe	3465289	2663667	6128956	Europe
NVZ-24	3649914	3093415	6743329	Europe	3518497	2648230	6166727	Europe
NVZ-25	3939864	2961709	6901573	Europe	3792007	2521301	6313308	Europe
NVZ-3	4051637	2887651	6939288	Europe	3897337	2432709	6330046	Europe
NVZ-4	3778372	2978308	6756680	Europe	3649746	2522757	6172503	Europe
NVZ-5	4065706	2884991	6950697	Europe	3916723	2451495	6368218	Europe
NVZ-6	3345718	3197965	6543683	Europe	3232769	2726992	5959761	Europe
NVZ-7	3456722	3155086	6611808	Europe	3344927	2693738	6038665	Europe
NVZ-8	3839978	2959676	6799654	Europe	3694790	2503426	6198216	Europe
NVZ-9	3842672	2946955	6789627	Europe	3708280	2491050	6199330	Europe
PAH-1	9007791	655738	9663529	South_Asia	8633126	875818	9508944	South_Asia
PFA-1	9145065	1167320	10312385	Europe	8706309	833388	9539697	Europe
PFA-10	4173465	2834484	7007949	Europe	4019985	2388969	6408954	Europe
PFA-11	3865300	2969736	6835036	Europe	3718788	2531537	6250325	Europe
PFA-12	3900159	2976878	6877037	Europe	3765802	2524598	6290400	Europe
PFA-13	3987403	2911706	6899109	Europe	3831703	2473501	6305204	Europe
PFA-14	3778733	2987831	6766564	Europe	3641930	2549452	6191382	Europe
PFA-15	4090461	2847313	6937774	Europe	3934932	2419485	6354417	Europe
PFA-16	3967236	2938871	6906107	Europe	3820875	2505463	6326338	Europe
PFA-17	3869389	2992091	6861480	Europe	3721854	2526794	6248648	Europe
PFA-18	4031116	2913950	6945066	Europe	3877351	2470617	6347968	Europe
PFA-19	4209026	2835547	7044573	Europe	4041943	2383701	6425644	Europe
PFA-2	3931687	2940575	6872262	Europe	3803223	2485086	6288309	Europe
PFA-20	3887809	2907714	6795523	Europe	3743482	2447878	6191360	Europe
PFA-21	4209630	2821868	7031498	Europe	4056864	2386796	6443660	Europe
PFA-22	3901462	2905928	6807390	Europe	3760892	2464574	6225466	Europe
PFA-23	4166616	2834416	7001032	Europe	4008143	2396186	6404329	Europe
PFA-24	3926403	2896550	6822953	Europe	3803372	2445854	6249226	Europe
PFA-25	3904212	2907867	6812079	Europe	3756018	2471759	6227777	Europe
PFA-26	3886310	2973484	6859794	Europe	3743209	2529396	6272605	Europe
PFA-3	3838008	3003882	6841890	Europe	3695734	2551365	6247099	Europe
PFA-4	4002357	2878663	6881020	Europe	3850325	2434006	6284331	Europe
PFA-5	3858373	2926882	6785255	Europe	3715103	2474730	6189833	Europe
PFA-6	4110065	2873330	6983395	Europe	3959929	2435294	6395223	Europe
PFA-7	4066099	2889353	6955452	Europe	3910642	2455751	6366393	Europe
PFA-8	4058369	2890248	6948617	Europe	3910959	2460558	6371517	Europe
PFA-9	3990953	2929319	6920272	Europe	3841744	2484494	6326238	Europe
PTG-1	3868198	2803812	6672010	Europe	3734140	2311735	6045875	Europe
RSK-1	3056063	2839757	5895820	Africa	2941069	2380046	5321115	Africa
RSW-1	3377112	2186088	5563200	East_Asia	3283176	2370119	5653295	East_Asia
SAA-1	8192526	1360277	9552803	Europe	7759890	1009081	8768971	Europe
SAA-10	3791760	3005584	6797344	Europe	3646180	2528101	6174281	Europe
SAA-11	3880076	2938794	6818870	Europe	3739960	2480678	6220638	Europe
SAA-12	3840571	2981843	6822414	Europe	3689327	2518481	6207808	Europe
SAA-13	3830561	2826601	6657162	Europe	3675491	2542777	6218268	Europe
SAA-14	3751272	2872596	6623868	Europe	3610859	2572537	6183396	Europe
SAA-15	3520754	2976838	6497592	Europe	3400291	2683922	6084213	Europe
SAA-16	3640325	2898838	6539163	Europe	3495663	2610966	6106629	Europe
SAA-17	4183204	2597073	6780277	Europe	4034379	2372752	6407131	Europe
SAA-18	3766453	2892073	6658526	Europe	3620628	2465269	6085897	Europe
SAA-19	3921605	2855840	6777445	Europe	3780447	2418294	6198741	Europe
SAA-2	3734342	3047689	6782031	Europe	3592270	2585862	6178132	Europe
SAA-20	3245240	3024529	6269769	Europe	3142645	2564050	5706695	Europe
SAA-3	4138886	2829141	6968027	Europe	3983519	2401938	6385457	Europe
SAA-4	3870218	2971963	6842181	Europe	3724984	2517170	6242154	Europe
SAA-5	3762418	2991650	6754068	Europe	3616349	2544805	6161154	Europe
SAA-6	3577350	3066655	6644005	Europe	3452854	2596188	6049042	Europe
SAA-7	3742714	3040191	6782905	Europe	3608277	2578684	6186961	Europe
SAA-8	3560660	3009535	6570195	Europe	3428622	2569325	5997947	Europe
SAA-9	3798120	3018887	6817007	Europe	3663372	2551643	6215015	Europe
SBI-1	785930	10149756	10935686	Wild	776949	9682694	10459643	Wild
SBI-2	790601	9762598	10553199	Wild	773355	9355935	10129290	Wild
SBI-3	991271	9706932	10698203	Wild	967642	9313315	10280957	Wild
SBI-4	922322	10084792	11007114	Wild	910428	9609425	10519853	Wild
SBI-5	811881	10119744	10931625	Wild	802610	9642966	10445576	Wild
SCI-1	3871228	2404918	6276146	Europe	3732136	2296035	6028171	Europe
SES-1	3616167	2534956	6151123	Africa	3488860	2310244	5799104	Africa
SNW-1	4118431	2111930	6230361	East_Asia	3977401	2255551	6232952	East_Asia
SPG-1	3737436	2740893	6478329	Africa	3596544	2253911	5850455	Africa
SPG-2	3221974	2815739	6037713	Africa	3110738	2373250	5483988	Africa
STG-1	3893305	2980605	6873910	Europe	3761206	2529553	6290759	Europe
STG-10	3911943	2960230	6872173	Europe	3768242	2509224	6277466	Europe
STG-11	3861251	2975001	6836252	Europe	3726901	2524141	6251042	Europe
STG-12	3598312	3052424	6650736	Europe	3461970	2612583	6074553	Europe
STG-13	3874790	2986943	6861733	Europe	3726178	2534355	6260533	Europe
STG-14	3867932	2983678	6851610	Europe	3728148	2534423	6262571	Europe
STG-15	3787937	3038548	6826485	Europe	3674202	2580565	6254767	Europe
STG-16	4011558	2940990	6952548	Europe	3860839	2482645	6343484	Europe
STG-17	3926403	2955751	6882154	Europe	3797736	2504665	6302401	Europe
STG-18	3566958	3122241	6689199	Europe	3441935	2676241	6118176	Europe
STG-19	8839788	1274738	10114526	Europe	8455463	920292	9375755	Europe
STG-2	3736222	3075356	6811578	Europe	3605855	2613734	6219589	Europe
STG-3	3601822	3122939	6724761	Europe	3481247	2662750	6143997	Europe
STG-4	3822750	3008392	6831142	Europe	3680795	2570620	6251415	Europe
STG-5	3595161	3113758	6708919	Europe	3468570	2673903	6142473	Europe
STG-6	3438326	3106629	6544955	Europe	3315638	2652964	5968602	Europe
STG-7	3842367	2996798	6839165	Europe	3717069	2546367	6263436	Europe
STG-8	3405887	3226540	6632427	Europe	3291236	2763428	6054664	Europe
STG-9	3733912	2943242	6677154	Europe	3604630	2480952	6085582	Europe
SUD-1	3385284	2722249	6107533	Africa	3267521	2411978	5679499	Africa
SUD-2	3069214	2910785	5979999	Africa	2980648	2564471	5545119	Africa
SUD-3	3447547	2622169	6069716	Africa	3348032	2405695	5753727	Africa
SUD-4	3629059	2582649	6211708	Africa	3513513	2386909	5900422	Africa
SUD-5	3555818	2646499	6202317	Africa	3436021	2358085	5794106	Africa
SUD-6	3621576	2583283	6204859	Africa	3493083	2372468	5865551	Africa
TBC-1	3842351	2253815	6096166	East_Asia	3741728	2548532	6290260	East_Asia
TBC-10	4015174	2187737	6202911	East_Asia	3903131	2478860	6381991	East_Asia
TBC-11	3875104	2216400	6091504	East_Asia	3757784	2512525	6270309	East_Asia
TBC-2	3859813	2222832	6082645	East_Asia	3761018	2514672	6275690	East_Asia
TBC-3	3996296	2211713	6208009	East_Asia	3877127	2502273	6379400	East_Asia
TBC-4	3928156	2139878	6068034	East_Asia	3789299	2459069	6248368	East_Asia
TBC-5	3790484	2285406	6075890	East_Asia	3693745	2565951	6259696	East_Asia
TBC-6	3892725	2259397	6152122	East_Asia	3790587	2553392	6343979	East_Asia
TBC-7	4063913	2169832	6233745	East_Asia	3949530	2468166	6417696	East_Asia
TBC-8	4068114	2176060	6244174	East_Asia	3953410	2441305	6394715	East_Asia
TBC-9	3897250	2244475	6141725	East_Asia	3803490	2544828	6348318	East_Asia
TBG-1	2016417	2095743	4112160	East_Asia	1975677	2314489	4290166	East_Asia
TBG-10	1812281	2161744	3974025	East_Asia	1772338	2368234	4140572	East_Asia
TBG-11	3030453	2315040	5345493	East_Asia	2945542	2541227	5486769	East_Asia
TBG-12	3179471	2250590	5430061	East_Asia	3081758	2554437	5636195	East_Asia
TBG-13	2084813	2397547	4482360	East_Asia	2028093	2654419	4682512	East_Asia
TBG-14	2784084	2390660	5174744	East_Asia	2702201	2628651	5330852	East_Asia
TBG-15	2707736	1542425	4250161	East_Asia	2620748	1809977	4430725	East_Asia
TBG-16	3179748	2291346	5471094	East_Asia	3085139	2524830	5609969	East_Asia
TBG-17	3786578	2213347	5999925	East_Asia	3671239	2466992	6138231	East_Asia
TBG-18	3624602	2289175	5913777	East_Asia	3526106	2523612	6049718	East_Asia
TBG-19	3610106	2304900	5915006	East_Asia	3510583	2517264	6027847	East_Asia
TBG-2	3346880	2271335	5618215	East_Asia	3229888	2519970	5749858	East_Asia
TBG-20	3549384	2334874	5884258	East_Asia	3464067	2582936	6047003	East_Asia
TBG-21	3663858	2271024	5934882	East_Asia	3572105	2522088	6094193	East_Asia
TBG-22	3610919	2319428	5930347	East_Asia	3514743	2553464	6068207	East_Asia
TBG-3	3275592	2332558	5608150	East_Asia	3189867	2570530	5760397	East_Asia
TBG-4	2740585	2307725	5048310	East_Asia	2660996	2586048	5247044	East_Asia
TBG-5	3322839	2308792	5631631	East_Asia	3225210	2537876	5763086	East_Asia
TBG-6	1955067	2120451	4075518	East_Asia	1922229	2342942	4265171	East_Asia
TBG-7	3449999	2209225	5659224	East_Asia	3344721	2447421	5792142	East_Asia
TBG-8	1898894	2056245	3955139	East_Asia	1853609	2282995	4136604	East_Asia
TBG-9	1688059	2136579	3824638	East_Asia	1656975	2340544	3997519	East_Asia
TED-1	9206313	618409	9824722	South_Asia	8829204	824540	9653744	South_Asia
TER-1	3341833	2993070	6334903	Europe	3226605	2634593	5861198	Europe
TOG-1	8312367	1389678	9702045	Europe	7938371	1037812	8976183	Europe
TOG-10	3725084	3059558	6784642	Europe	3598098	2609560	6207658	Europe
TOG-11	3601428	3099636	6701064	Europe	3469578	2664729	6134307	Europe
TOG-12	3456587	3197070	6653657	Europe	3343358	2748031	6091389	Europe
TOG-13	3702395	3077906	6780301	Europe	3569615	2621428	6191043	Europe
TOG-14	3395975	3225058	6621033	Europe	3291806	2752690	6044496	Europe
TOG-15	3411693	3089121	6500814	Europe	3292841	2662194	5955035	Europe
TOG-16	3570364	3145326	6715690	Europe	3451932	2697256	6149188	Europe
TOG-17	3736453	3043401	6779854	Europe	3605195	2596626	6201821	Europe
TOG-18	3297387	3208427	6505814	Europe	3196721	2756616	5953337	Europe
TOG-19	3615265	3102059	6717324	Europe	3480713	2666014	6146727	Europe
TOG-2	3581691	3118617	6700308	Europe	3460516	2682908	6143424	Europe
TOG-20	3565896	3096213	6662109	Europe	3440869	2655583	6096452	Europe
TOG-21	3516518	3163114	6679632	Europe	3387329	2712805	6100134	Europe
TOG-22	3721825	3055647	6777472	Europe	3592803	2616636	6209439	Europe
TOG-23	3466023	3188728	6654751	Europe	3339243	2725534	6064777	Europe
TOG-24	3520983	3171220	6692203	Europe	3398675	2719042	6117717	Europe
TOG-25	3575858	3096299	6672157	Europe	3453693	2642416	6096109	Europe
TOG-3	3837514	3021374	6858888	Europe	3700446	2567378	6267824	Europe
TOG-4	3712577	3080842	6793419	Europe	3576109	2645923	6222032	Europe
TOG-5	3621499	3072812	6694311	Europe	3498203	2645541	6143744	Europe
TOG-6	3723237	3064671	6787908	Europe	3575429	2606247	6181676	Europe
TOG-7	3696076	3075675	6771751	Europe	3565287	2615360	6180647	Europe
TOG-8	3748108	3051649	6799757	Europe	3608849	2606573	6215422	Europe
TOG-9	3459987	3186597	6646584	Europe	3337233	2735845	6073078	Europe
VBN-1	8342250	1368477	9710727	Europe	7960597	1004121	8964718	Europe
VBN-10	3796074	3026293	6822367	Europe	3663974	2570425	6234399	Europe
VBN-11	3750335	3057056	6807391	Europe	3630039	2593166	6223205	Europe
VBN-12	3396811	3233349	6630160	Europe	3282036	2752769	6034805	Europe
VBN-13	3785515	3051999	6837514	Europe	3646576	2600418	6246994	Europe
VBN-14	3652093	3087822	6739915	Europe	3530895	2633423	6164318	Europe
VBN-15	3565770	3142655	6708425	Europe	3440538	2675776	6116314	Europe
VBN-16	3616024	3127971	6743995	Europe	3488532	2675135	6163667	Europe
VBN-17	3587148	3090400	6677548	Europe	3465276	2648590	6113866	Europe
VBN-18	3646448	3101851	6748299	Europe	3516694	2653260	6169954	Europe
VBN-19	3671594	3080260	6751854	Europe	3526854	2624685	6151539	Europe
VBN-2	3799394	3014055	6813449	Europe	3663074	2565806	6228880	Europe
VBN-20	3735922	3058695	6794617	Europe	3595798	2602193	6197991	Europe
VBN-21	3461530	3194003	6655533	Europe	3330376	2731973	6062349	Europe
VBN-3	3513111	3158031	6671142	Europe	3411223	2699822	6111045	Europe
VBN-4	3712731	3078568	6791299	Europe	3582595	2614195	6196790	Europe
VBN-5	3744407	3054359	6798766	Europe	3615149	2591927	6207076	Europe
VBN-6	3675983	3091615	6767598	Europe	3559202	2623918	6183120	Europe
VBN-7	3361587	3234146	6595733	Europe	3236798	2777819	6014617	Europe
VBN-8	3709183	3081386	6790569	Europe	3579107	2631335	6210442	Europe
VBN-9	3727286	3049873	6777159	Europe	3588589	2609780	6198369	Europe
WAD-1	2846989	2959019	5806008	Africa	2759534	2488387	5247921	Africa
WZMQ-1	3955511	2102939	6058450	East_Asia	3826208	2360912	6187120	East_Asia
XDB-1	3332468	2425215	5757683	East_Asia	3239329	2671299	5910628	East_Asia
XHG-1	9116546	712398	9828944	South_Asia	8764159	753591	9517750	South_Asia
XJG-1	3726222	2114499	5840721	East_Asia	3604672	2360111	5964783	East_Asia
XJG-2	3469034	2220281	5689315	East_Asia	3376832	2490889	5867721	East_Asia
YCG-1	8072693	848907	8921600	South_Asia	7777772	976001	8753773	South_Asia
YLB-1	3145052	2527859	5672911	East_Asia	3064924	2860089	5925013	East_Asia
YLB-2	3196157	2514387	5710544	East_Asia	3114973	2847293	5962266	East_Asia
YMBG-1	3783832	2162445	5946277	East_Asia	3690582	2429689	6120271	East_Asia
ZWG-1	3812967	2087892	5900859	East_Asia	3702006	2374250	6076256	East_Asia
